# Supplementary material for: Identification of locally advanced rectal cancer-related genes based on transcriptome and mendelian randomization analysis with biological validation
Source: Front Immunol. 2025 Nov 25;16:1675788. doi: 10.3389/fimmu.2025.1675788 (PMC12685808; doi:10.3389/fimmu.2025.1675788)
Supplement: Supplementary file 1 [file DataSheet1.csv]

Gene	logFC	AveExpr	t	P.Value	adj.P.Val	B
CDH3	3.74641456525914	10.0325555226011	47.0170000092198	1.28867547678807e-184	2.22786216427121e-180	411.886275091195
CLDN1	4.91872454437516	8.81205078621057	46.0763545196091	4.42284547134441e-181	3.82310762543011e-177	403.776582010954
INHBA	5.27568003237841	10.0417191596638	44.2231459250851	5.54903971816726e-174	3.19772662158919e-170	387.490593987178
TRIB3	3.38404886967996	12.6502417882713	42.0445180111093	2.08690452653406e-165	9.0196013636802e-162	367.810309145657
KRT80	5.9665900511126	7.42747279282243	41.662241935259	7.08355010206691e-164	2.44920828329066e-160	364.296580936601
FABP6	5.3879986203312	8.53378082302055	40.7276335370825	4.22489095373975e-160	1.21733191347088e-156	355.62922907063
ETV4	3.60636762216399	7.22945815423015	40.5728448248767	1.80165659431084e-159	4.2540225988806e-156	354.183194799688
IFITM3	2.18075301769516	15.6808326400726	40.5634003061773	1.96854354413725e-159	4.2540225988806e-156	354.09486689136
ASCL2	3.05868232519892	13.6536199899166	40.0930584184529	1.64525548391923e-157	3.16035297844396e-154	349.681916260054
FUT1	2.76909896816735	8.63031316641337	39.9961247811151	4.11008703053663e-157	7.10551845839172e-154	348.768985749636
GLP2R	-2.53780272517426	8.90549164273339	-39.397310190447	1.20636257661656e-154	1.89596329314065e-151	343.103055742551
SLC29A1	2.0114281834186	11.1276646175658	39.3752497085752	1.48853192440751e-154	2.14447832576309e-151	342.893458253602
SLC6A6	2.67820552023189	10.2417914309906	39.1422473845468	1.37554684850397e-153	1.8292656859182e-150	340.675945977647
IFITM4P	2.37513608695047	13.9505389903705	39.0595036641598	3.03481023816196e-153	3.74755709981029e-150	339.88681550954
IFITM1	2.53368064740781	15.645751499366	39.0127606207851	4.74714257873034e-153	5.47124006007268e-150	339.440643162957
TGFBI	2.68470081850963	15.2028037768301	38.5303573451229	4.88234338564241e-151	5.27537202818662e-148	334.819890325635
CRYBA2	-2.75045163798152	9.53714066455387	-38.0408310112256	5.53978454121408e-149	5.63363500873582e-146	330.10087591149
NFE2L3	2.24151478061089	11.8369438887774	37.9753952745612	1.04510197112041e-148	1.00376238204053e-145	329.467786084117
SCGN	-4.46246627674953	9.63194970400499	-37.9302098216826	1.62050634160522e-148	1.47449019124584e-145	329.030302073695
SALL4	3.72742652766757	8.5850546064176	37.916319172908	1.8545264754144e-148	1.60305268534821e-145	328.895761512334
C4orf48	2.14508567820193	12.7812591646086	37.3600248611756	4.19735491879456e-146	3.45542246838669e-143	323.487662383581
SPIB	-3.27181372052156	9.45372388444576	-36.9926655578495	1.53886097508252e-144	1.2092649335103e-141	319.894946316085
KRT23	6.63598613463188	9.43260916858173	36.9253128960697	2.98389490040704e-144	2.24285108861899e-141	319.234405757035
KIAA1199	5.04117357879173	9.38120773786921	36.4268152270137	4.08252892229564e-142	2.94078166702696e-139	314.327825651711
CSE1L	1.57534312536168	13.1896090301592	36.1722138642221	5.09481025356379e-141	3.52316318654443e-138	311.80983068497
TPX2	2.29849562049625	11.0420649711204	35.9315144506795	5.58071585443795e-140	3.71074675736628e-137	309.421869902098
ASPA	-2.2314785527096	7.13474025079707	-35.8235798370277	1.6363086123108e-139	1.04772234406034e-136	308.348709749051
DPEP1	5.7437384224307	8.07488135429149	35.7206222858126	4.57175109879692e-139	2.82272974985718e-136	307.323681567752
MDFI	2.95187312654286	9.27034289778612	35.5460471782022	2.61813609723917e-138	1.56077023617485e-135	305.582625028219
SHMT2	1.39174189606442	13.0948205798997	35.2168974165188	7.10275739061076e-137	4.09308232562929e-134	302.289681513017
SLC7A5	3.0274723625576	9.45205561190446	35.1795419564282	1.03389154957388e-136	5.76577971259135e-134	301.915114391556
IFITM2	2.07159444741064	14.3630864637428	35.0991380458918	2.32098589791649e-136	1.25391263134938e-133	301.108310317364
ACAN	2.76489545340047	8.64963782988696	35.0749528877058	2.96059336709079e-136	1.5509920645535e-133	300.865470693871
PDPN	3.03344201072736	9.12097304952054	35.0098308774609	5.70378537511651e-136	2.90020710485336e-133	300.211230945081
TESC	3.48086657211486	13.0639284717845	34.8950763683681	1.81361482472593e-135	8.95822088281768e-133	299.057091145363
CA7	-4.09744546544823	7.5336123758553	-34.7616461571685	6.97538476357875e-135	3.34973477202082e-132	297.71308087953
UBE2C	2.24210920206559	12.9690637664924	34.7204897997199	1.05732532413649e-134	4.94028113612745e-132	297.29808080558
ETFDH	-1.4500981252264	11.863111832394	-34.7065966278845	1.21676813533078e-134	5.53565461147328e-132	297.157942022118
TEAD4	1.96502693718996	9.70140044800096	34.6425458881017	2.32573744063325e-134	1.03095766342737e-131	296.511563144796
ANGPT2	2.74647057213915	8.8487471179662	34.5496268340548	5.95811264485387e-134	2.57509628510584e-131	295.572959780514
C4orf34	-2.10892530530747	12.0442546550014	-34.4819545575624	1.18287538001464e-133	4.98769501699833e-131	294.88871568344
RIPK2	1.56754339528616	11.0632871549308	34.216506117064	1.75198727653336e-132	7.21151334207351e-130	292.199322327882
CPNE7	3.06860235350819	9.89891568511659	34.1682986075986	2.8610011252249e-132	1.15025552216019e-129	291.709985188857
ENDOD1	-1.83349284011483	12.280893715433	-34.0928437911955	6.1678324689844e-132	2.42339744826823e-129	290.943502633488
GTF2IRD1	1.89307302330005	11.3510459553451	33.9448970974948	2.78694711631779e-131	1.07068314993116e-128	289.438627960586
LOC541471	1.96827853849116	10.9418031214142	33.882164264915	5.28699002619481e-131	1.98698877332295e-128	288.799724914498
SLCO4A1	2.62831295707419	10.2539165671013	33.7797443119616	1.5054071161842e-130	5.53733579246648e-128	287.755604816843
RNF112	-2.41665951663965	8.67954271131626	-33.7005184622717	3.38501710509727e-130	1.21917032735253e-127	286.947067925281
CAPN13	-2.8763624432251	10.6574656895052	-33.4764042886026	3.36359881884784e-129	1.1867325791886e-126	284.655784764316
WNT2	5.31776557173101	6.02813767927042	33.4047280557284	7.01928284590213e-129	2.42698723679912e-126	283.92171339445
OR51E2	-3.15488193527422	7.93175516496378	-33.2750261642161	2.66133373640335e-128	9.02139953626298e-126	282.591810125047
C20orf20	1.58319402928211	10.8998255354292	33.2620486485769	3.04130858599656e-128	1.0111181314367e-125	282.458634086277
UGP2	-1.63527220401865	13.2207362219414	-33.2425279757587	3.71759030031727e-128	1.21263587003557e-125	282.258273941037
COL8A1	4.01660672386972	9.49884876682027	33.2129127123989	5.04189417170796e-128	1.61415308223124e-125	281.954216192297
ESM1	4.56744316967882	5.31647778605236	33.0613253233361	2.40242590664524e-127	7.55147983165143e-125	280.396244912528
ATP11A	2.11281086861717	10.2171361441888	33.0087441215349	4.13164803360415e-127	1.27549877151694e-124	279.855193001485
MMP7	6.23316120694332	10.0903179031521	32.9782650484746	5.65824790298634e-127	1.71613666222505e-124	279.541418328345
UGDH	-1.7980157371901	11.398399751038	-32.7985570577583	3.62086342153835e-126	1.07926701433716e-123	277.689135057543
PITX2	4.5322763222684	8.08866962139877	32.7816557234447	4.31233523257787e-126	1.26358731357299e-123	277.514733872106
CA2	-4.87120414815691	14.0532591727849	-32.5902387039835	3.12852427598121e-125	9.0143212805272e-123	275.537199875505
GPSM2	1.70026088438153	10.6032423868865	32.5800559806854	3.47675390073637e-125	9.85346253048037e-123	275.431881525954
FAP	3.78525463055452	9.54710337359959	32.5650405753651	4.06228871311938e-125	1.13272334310335e-122	275.276557346627
PADI2	-3.25187588535386	9.83916278616257	-32.5606075502537	4.25333609542542e-125	1.16716943520182e-122	275.230695666743
MTHFD1L	2.08736406788954	9.30665664234546	32.4773154895145	1.00907194542313e-124	2.72575559257424e-122	274.368574108573
CDK4	1.25754035988336	12.9972619320413	32.3907188870293	2.47953918453483e-124	6.59481129572893e-122	273.471390547449
CLDN23	-2.59772259675631	12.0121296859239	-32.3666264568071	3.18468595649369e-124	8.34194709331257e-122	273.221625857511
GNPTAB	-1.32962454237245	11.8567343508793	-32.2909182535218	6.99555568579129e-124	1.80506218949194e-121	272.436324853591
IMPDH1	1.62386718463668	13.9897884469101	32.2470656246808	1.10384866614849e-123	2.75684409800617e-121	271.981149164527
SRPX2	2.83321792179375	10.2302504616653	32.2469966123594	1.10464148606876e-123	2.75684409800617e-121	271.980432664054
THBS2	4.51360346261544	9.75742272445235	32.245990879398	1.11626033584239e-123	2.75684409800617e-121	271.969990869792
CPB1	-4.26325453961466	7.32953468891966	-32.2061552551053	1.68963592266979e-123	4.11414448325569e-121	271.556312404829
MMP11	3.8497442321459	9.44510196817043	32.1452824495069	3.18453857711624e-123	7.64643096127577e-121	270.923816172307
SLC22A23	-1.90022179779919	11.8939871656628	-32.101609851632	5.01924347784896e-123	1.18866686637059e-120	270.469774518226
GPT2	2.07016124988306	9.34914069623546	32.0961949232968	5.31060646245454e-123	1.24067249355289e-120	270.413462962518
PKIB	-3.67602456045127	10.395120928383	-32.0642391926501	7.40957053206449e-123	1.70795540477774e-120	270.081076444932
ZAK	2.15846733455811	11.3514277408324	31.7934951034559	1.2512954811427e-121	2.84636793131513e-119	267.260239927171
PLP1	-3.33998776982406	6.61764178967122	-31.7850120054191	1.36735468649872e-121	3.06997763898569e-119	267.171720636853
DIAPH3	1.99019239497635	9.39324119024029	31.767296166273	1.64565697399834e-121	3.64745099570298e-119	266.98683327342
ANGPTL1	-3.33656697584326	7.67906033100564	-31.7426904963194	2.12869712119543e-121	4.65834377610464e-119	266.729982505855
CDCA5	1.82151261371451	11.5935728637245	31.7237819354917	2.59435125101127e-121	5.60639305343536e-119	266.532555281926
SMPDL3A	-2.3752938230068	11.8742577264794	-31.6532314174905	5.4293066212652e-121	1.15878830701769e-118	265.795568144829
SULT2B1	2.91338090810898	7.63361352951217	31.6488907532715	5.68178197174039e-121	1.19788593570058e-118	265.750206128448
MACC1	1.89000218901129	9.38266197862017	31.6159719013879	8.02085829445648e-121	1.67065780957306e-118	265.406118959212
ABCA8	-3.15553109539125	7.53789575500046	-31.6107690532005	8.47016018102563e-121	1.74323963344728e-118	265.351724514172
B3GNT7	-2.14045403896542	10.083289468635	-31.6084317309234	8.6801232479327e-121	1.76543494953248e-118	265.327287412002
TIMP1	2.16222769615622	12.3281891507549	31.5691999374345	1.30936645852552e-120	2.63213108546385e-118	264.917020181627
CASD1	-1.64695345963518	9.42692841308733	-31.558714663139	1.46147077790709e-120	2.88112723505525e-118	264.807340789125
C3orf26	1.53342023420647	12.4947075318086	31.558382911417	1.46656175777917e-120	2.88112723505525e-118	264.8038703553
NUDT1	1.361347153352	12.7306225517561	31.3995213122623	7.76417789632478e-120	1.50816974687262e-117	263.140605448425
TOMM34	1.53632120452375	10.3308232104153	31.3571249047049	1.21189921448844e-119	2.32792373556402e-117	262.69624032466
TMEM132A	2.38077029967667	11.6086117323338	31.2849179743371	2.58823809110092e-119	4.91708352955525e-117	261.938962459353
PLCE1	-2.17164064678183	11.5800325792041	-31.2731830388872	2.92808625657607e-119	5.50225600040077e-117	261.815836089759
RGS16	2.36107307644738	10.561495821928	31.2588216569057	3.40537102151078e-119	6.33032841073962e-117	261.665131386082
FAM162A	-1.35552722961136	14.8997641036642	-31.2437757330917	3.98916129547769e-119	7.33666175278917e-117	261.507218626171
ABHD3	-1.78818991825641	10.5467157539503	-31.2089630448773	5.75332024536329e-119	1.04698316212464e-116	261.141749469967
CDKL1	-1.36767176297447	8.71377649855822	-31.1953674955477	6.63809963705476e-119	1.19541110963961e-116	260.998984630679
KIF5C	-3.09840825808534	8.02006598225507	-31.0637233530006	2.65493449042271e-118	4.73180489385853e-116	259.61554888184
GUCA2B	-4.60701162035893	9.96552269860873	-30.9576140979143	8.12634896903291e-118	1.43355429568001e-115	258.49906331857
OXTR	2.22771163380819	7.10542731295475	30.8430278156698	2.72365386456787e-117	4.75621495057065e-115	257.29199299213
KLF7	1.88473853163235	7.3612256007312	30.8082832269886	3.93135071331099e-117	6.79651911317205e-115	256.925704064546
ST6GALNAC6	-2.80096711511295	12.0019009367833	-30.8023963585061	4.18363019668591e-117	7.16104939012932e-115	256.863629700828
RECQL4	1.87563378716284	11.5321980633001	30.7876109301801	4.89105384341626e-117	8.28985674950788e-115	256.707707387859
RNF152	-1.93766105600116	7.74619054728971	-30.7760556204029	5.52631986544893e-117	9.18852143961493e-115	256.585832268454
AHCYL2	-2.68103567663934	12.9690277141852	-30.7760342252026	5.52756958422e-117	9.18852143961493e-115	256.585606597439
HIGD1A	-1.66927466381614	15.0207015977021	-30.75527067917	6.88406889221503e-117	1.13344555246299e-114	256.366574616187
IL1R2	-2.97932034038238	12.2453838161386	-30.728860791612	9.10131082629911e-117	1.48437227891565e-114	256.087912339267
PDCD4	-1.89389103015905	12.3539383794754	-30.7054874126624	1.16532797618139e-116	1.88282150020783e-114	255.841226377729
ADAMDEC1	-3.03208876246431	11.6628886258543	-30.7031000718477	1.19512596711411e-116	1.91308682587673e-114	255.816026705509
GCG	-6.91788215878528	11.0789665992515	-30.6858290595235	1.4346656257891e-116	2.27545865492127e-114	255.633703423244
PTP4A3	2.2821792483425	8.41552730990593	30.6720073077103	1.66055431168699e-116	2.60978754004043e-114	255.487769330749
ANXA9	3.13237885655591	6.6320460645867	30.6365189986578	2.41735759018338e-116	3.76498000171985e-114	255.112978646223
FEV	-2.81896765475759	6.50667390920209	-30.6015523609257	3.50016888592807e-116	5.40276068749325e-114	254.743564112887
CEP72	1.8175079695384	9.30462163602277	30.525337373455	7.8462325509576e-116	1.20040414461022e-113	253.937913212244
SLC19A1	1.55603555252996	9.14128492523885	30.5032825146023	9.91195094806537e-116	1.5031386665803e-113	253.704659822172
PHF19	1.58660942240059	11.2864544137215	30.4855664340309	1.1959310234852e-115	1.79784830730541e-113	253.517255757471
DHRS11	-1.97980865991678	10.8291175359403	-30.4667347188618	1.46017314046959e-115	2.16192398345071e-113	253.318013383334
RNASEH2A	1.34870307459507	11.82083139251	30.4665442066834	1.46312532429277e-115	2.16192398345071e-113	253.315997541638
SNTB1	2.03058670023638	8.45405230788147	30.4503834913783	1.73658541952696e-115	2.54424480786289e-113	253.144984115391
DUSP26	-2.15369513255548	8.41186789980578	-30.4230167279349	2.32133825179017e-115	3.37237778965953e-113	252.855324020001
TBC1D16	1.43649633621078	9.89121617164618	30.401867367549	2.90515389353978e-115	4.18535837595964e-113	252.631416397855
NEDD4L	-2.36508559753873	12.8387827863094	-30.2966044860319	8.87974402286201e-115	1.26870260055569e-112	251.516292191532
ANLN	2.18981586324203	9.12023546514654	30.2656508288348	1.23362972481829e-114	1.74811399038186e-112	251.188154084075
SLC22A3	3.61511601994288	6.38612768184057	30.1499343659254	4.2204175720902e-114	5.93191699075573e-112	249.960552104056
CDC25B	2.20047813423917	10.7809998728915	30.1453579823936	4.43091587421375e-114	6.17755432527478e-112	249.911973559467
FJX1	2.29989953216837	8.68131328549936	30.1415065428099	4.61619181706316e-114	6.38437793067103e-112	249.871088624011
DUSP14	1.8952768669267	8.93808110833837	30.0854757851044	8.37865186867205e-114	1.14960423417145e-111	249.276118115512
PTGDR	-2.4817650689618	8.59651465954111	-30.0755536629326	9.31181225341948e-114	1.26757960816627e-111	249.170724321387
ZZEF1	-1.40489015577717	12.1467479098204	-30.0672046092548	1.01771695920578e-113	1.37455396802731e-111	249.082031828217
GFRA2	-1.47902387320349	8.14062441936513	-30.046488250167	1.26882081246886e-113	1.70041660511331e-111	248.861929189595
ABCC8	-1.8356270165577	7.3116970861628	-29.9610738040987	3.15124889100887e-113	4.1906762175201e-111	247.953962955198
ARNTL2	1.92418095842317	8.72417326243406	29.9561767454266	3.32004453894617e-113	4.38144503735125e-111	247.901883560241
KIF2C	1.63297242608853	11.4334840138875	29.9172712501174	5.02594765219437e-113	6.58246840993456e-111	247.48804158445
C1orf135	1.84971479516817	8.54994383771386	29.8637495582356	8.89312054442686e-113	1.15597193963949e-110	246.918468930167
MEX3A	2.53543656829889	9.44535184425948	29.8540799935624	9.85924187117659e-113	1.27198935424553e-110	246.815534732424
MYOT	-3.65586641926579	5.74527146502702	-29.7877885844629	1.99994167102771e-112	2.56111048953534e-110	246.109591217161
STC2	3.67894590352652	7.09365362529186	29.7613765807173	2.65128837677023e-112	3.37025540129439e-110	245.828201165819
TSPAN7	-2.55990528539435	9.24424574330965	-29.7582430859395	2.74148042891862e-112	3.45946815001059e-110	245.794812561496
XKR4	-3.44929966283975	5.98203806094417	-29.7521120647466	2.92693023862985e-112	3.66672246126325e-110	245.729481231263
LRRC6	2.08780994331269	7.86304186076198	29.7204360374199	4.1049580014563e-112	5.10550459922133e-110	245.391884327429
HKDC1	2.65390103092322	11.2842289582758	29.7092530686025	4.62572639803641e-112	5.7121112835181e-110	245.272673864812
UBE2S	1.57752368235913	12.6036714158561	29.6866385677458	5.88968774361751e-112	7.18194238119501e-110	245.031564133436
CTHRC1	3.37978490405159	9.53802154898378	29.6864891524914	5.89909658797832e-112	7.18194238119501e-110	245.029970934177
RAE1	1.16518143272473	12.1932869136494	29.6499529869288	8.71627182560194e-112	1.05375459665039e-109	244.640321150048
LRRC20	1.41134497583306	10.6588453079077	29.6474338811691	8.95411760527429e-112	1.07499156361099e-109	244.613450446697
VSNL1	3.05768982973746	9.2312967279992	29.6446522094169	9.22430823267466e-112	1.0997920050102e-109	244.583778262398
SST	-5.62562579863237	8.54357740152058	-29.6435697262213	9.33164479388791e-112	1.10496900819681e-109	244.572231165213
ABCC1	1.4333358081287	8.40418461815684	29.584137082611	1.76155693278353e-111	2.07168681999739e-109	243.93806639478
CBX8	1.46981569828552	7.72594298019202	29.5445286831449	2.69079078244141e-111	3.14313453019237e-109	243.515233216789
AGPAT9	-2.07933550360888	10.7038725299489	-29.4713737180421	5.88666926680164e-111	6.83011666338703e-109	242.733861659755
NDRG2	-1.40818571074353	14.1779722450841	-29.4519917063561	7.2441469436218e-111	8.34912082408891e-109	242.526751036976
BRP44L	-1.47766777604475	13.6927724952876	-29.4138347958323	1.09005271416863e-110	1.24800207434088e-108	242.118906829336
FAM151A	-1.8157927455732	7.38937854473777	-29.4097017280109	1.13939257182296e-110	1.29590913037338e-108	242.07472131718
BTBD16	2.58672836917604	7.57726981497716	29.3855298528699	1.47614523369726e-110	1.66794763399727e-108	241.816272028402
COL12A1	3.34493355691212	11.6115429024703	29.3571166317842	2.00147129400239e-110	2.24684647602035e-108	241.51239883926
KIAA1549	1.72773210703644	8.91047412178011	29.3523764135014	2.10577161350275e-110	2.34868255833778e-108	241.461695384223
KIRREL3	-1.70441850818279	7.66557901755653	-29.3407219090316	2.38593022973195e-110	2.64410011612859e-108	241.337024147849
TMCC3	-1.40514610603104	9.98496302095174	-29.2316401008942	7.6854362150743e-110	8.4627911647264e-108	240.169492260513
LMTK3	2.22866511197255	8.5060700265985	29.2151898865936	9.16904482329196e-110	1.00325599307007e-107	239.993318736671
TRIP13	1.76465600163399	8.46471080708594	29.1744690260753	1.41947302273704e-109	1.54338676836968e-107	239.55710376033
NEK2	1.76225442886427	9.11253884343335	29.1725311766076	1.44931028767198e-109	1.56597976582958e-107	239.536340813886
GLDN	-3.8190516250742	8.81835865714917	-29.1652354875055	1.56738335957287e-109	1.68303872796868e-107	239.458168366882
C16orf89	-1.944637309261	8.05173707559271	-29.1597621587071	1.66224256101722e-109	1.77387959227566e-107	239.399518852688
SYTL2	-1.71977386477162	11.9666841358721	-29.1501954600863	1.84205163122687e-109	1.95370482212577e-107	239.296999706307
GLTP	-1.36448206360847	8.92136761113318	-29.1263509174301	2.37958162954737e-109	2.50842726900091e-107	239.04143641397
CBLN2	-2.57037504880739	7.06534397320164	-29.1101137229087	2.83293407583877e-109	2.96822813958185e-107	238.867375909128
BEST2	-4.02546426665967	10.9576945917735	-29.0901444941112	3.51071185141004e-109	3.65621605344439e-107	238.65327304858
CNNM4	-1.54896028817459	14.402343331888	-29.0739241222165	4.17904951983379e-109	4.32619210172974e-107	238.479335328587
CHGB	-3.37700791023237	8.39584949151791	-29.0569488313324	5.01526810482278e-109	5.16094970215334e-107	238.297274741443
CCDC85B	1.58966024549091	10.9419540394505	29.0226919354542	7.24759638521825e-109	7.41399090577829e-107	237.929782651571
FAM107A	-2.2691368514013	8.22606535738032	-28.9862672236148	1.07217786294712e-108	1.09034181733116e-106	237.538909831196
TMEM9B	-1.00507328622939	14.5788650969037	-28.930298374278	1.95750637226317e-108	1.97902749495238e-106	236.938058240343
CHI3L1	4.16828871560111	9.68264531617017	28.9109383406579	2.41082960875337e-108	2.42316408582141e-106	236.730148702021
NOX4	4.3860412876164	5.98158521567815	28.8659494618169	3.91242378083227e-108	3.90970996086869e-106	236.246868502727
EGFL6	3.66005997462844	6.97707594272547	28.8615742286343	4.10110009267462e-108	4.07470220702062e-106	236.199858408228
C16orf13	1.03667273816739	13.139364602643	28.8494581895633	4.67248316274258e-108	4.61587936671393e-106	236.06966690937
DGAT2	1.99419892472081	8.34922650619435	28.8362166725988	5.38845394088953e-108	5.29293134830104e-106	235.927365590083
MFAP2	2.25454027405801	8.20133313043479	28.7264246142264	1.75842768820586e-107	1.70784819515185e-105	234.746827605722
PLCL2	-1.61442718696377	8.76064784831347	-28.6917299134223	2.55591622437745e-107	2.4685295914546e-105	234.373534382207
KCNMA1	-2.36707101982475	9.42058433761073	-28.6819720524869	2.83946577307162e-107	2.72296088596882e-105	234.268525344782
ADAM28	-1.60036800386141	8.65354369382822	-28.6816007651793	2.85085562448147e-107	2.72296088596882e-105	234.264529565243
CTNND2	-1.46553846435597	6.89248487203723	-28.6214392024614	5.4545851623097e-107	5.17051706562546e-105	233.61690102102
AZGP1	2.67116789822101	10.2662527206999	28.6211236071721	5.47318731495522e-107	5.17051706562546e-105	233.613502793114
PVT1	1.76596419507403	8.76551786853719	28.5857411274709	8.01743327113414e-107	7.53290143431342e-105	233.232456271969
PLCD1	-1.66640426614128	10.9288956238965	-28.5841019688482	8.16051094618222e-107	7.62588720203234e-105	233.214800736833
BFSP1	1.94601835600573	8.1958203465875	28.5558317048272	1.1071960668502e-106	1.02909707546808e-104	232.910259338623
SULT1A2	-1.68959566828241	13.1569117363827	-28.5371010886375	1.35530101508615e-106	1.25296491704863e-104	232.708442550462
FUCA1	-1.74378136904506	13.7860931629594	-28.5184218392313	1.65813674624202e-106	1.52478021643787e-104	232.507146554615
ENTPD5	-1.99575496333857	8.63105755993858	-28.4175198964392	4.93151142538387e-106	4.5108978583088e-104	231.419220078801
PFDN4	1.5888750438432	11.216628729969	28.4021286545056	5.82399131518456e-106	5.29921904510056e-104	231.253188458503
LILRB5	-1.89306437064614	9.77957738719038	-28.3590890024701	9.27433751249866e-106	8.35076806854567e-104	230.788786110861
LOC283454	-3.80117354200637	5.20534850855007	-28.3557371841613	9.61661187974629e-106	8.61409254803388e-104	230.752612480813
PACSIN2	-1.18514727398044	10.9405260320713	-28.310938488939	1.5610868078494e-105	1.39113756361342e-103	230.269035139982
XPOT	1.23561698663963	10.5386991567263	28.3019717069176	1.72008816242724e-105	1.52496841805344e-103	230.172221552155
FAM82A1	-1.32518977250597	9.40512286418849	-28.2579090245049	2.77071744889565e-105	2.44388588043408e-103	229.69637374218
NANS	-1.26570131714756	14.7750765783796	-28.242134820302	3.28647747161608e-105	2.8840925141776e-103	229.525979749493
KLF4	-2.27113790113871	11.3860722675526	-28.2216583116343	4.10189412424921e-105	3.58149220303133e-103	229.30475740553
SLMO1	1.56914578641208	9.13117888580781	28.2092857800573	4.68977410526165e-105	4.074211795566e-103	229.171069663425
ATP6V1F	1.01538167634606	14.1129057873845	28.2032135001044	5.00843428081199e-105	4.32929059233389e-103	229.10545235503
RAB36	1.53445129247083	8.96677589647028	28.197334592292	5.33757802637694e-105	4.59084820497535e-103	229.041921451258
ADHFE1	-2.09399022295532	7.58983213874517	-28.1894909033006	5.81067901984777e-105	4.97302073738258e-103	228.95715310444
AQP8	-4.06985016718364	9.8458995658387	-28.1644299630993	7.62227800549287e-105	6.49132719994881e-103	228.686277129498
CLMN	-1.80720093226714	11.5092562685251	-28.1367642641912	1.02853962526242e-104	8.71636913800817e-103	228.387181302495
ATP1A2	-4.03715095741243	6.86916354890727	-28.1187557024818	1.2501072580583e-104	1.05423679401522e-102	228.192452443251
ATP8B1	-1.69052500560998	11.3868441440629	-28.0806253253528	1.88966073851613e-104	1.58584732269256e-102	227.780047759339
DISP2	-2.0332461983142	10.4093820479858	-28.0394878304953	2.95144566205518e-104	2.46495616452222e-102	227.334973264271
METTL7A	-2.09744248264488	13.0230781590875	-27.9843331653173	5.36751024923519e-104	4.46122678792202e-102	226.738007786246
COL4A1	2.23501087974649	11.1317337957011	27.9504543261262	7.75131568640714e-104	6.41171031514864e-102	226.371187089078
MYBL2	1.67012503329678	9.3833644840802	27.946062865164	8.1295542307929e-104	6.69255874009274e-102	226.323631434913
SIPA1L2	-1.3489428567854	11.0430393822682	-27.8893972205355	1.50357518488348e-103	1.23193401878036e-101	225.709840050425
GALNT6	1.59644416463149	9.78222851338361	27.8673964689534	1.90917191853503e-103	1.55687566639781e-101	225.471456141046
C11orf84	1.22569730678626	7.78197899587839	27.8202383526703	3.18587068291741e-103	2.58579025193785e-101	224.960343040355
NAP1L2	-3.11247363390864	6.18304445834016	-27.7967282471404	4.11268969850866e-103	3.32243829475784e-101	224.70546144475
PPP2R3A	-1.30718460876796	9.06534111814595	-27.7792818063961	4.97089669248008e-103	3.99706334974863e-101	224.51628721631
BCAR3	-1.41770219227083	10.6271356024692	-27.7669797262954	5.68172692246314e-103	4.54748588127513e-101	224.38287815991
TMEM30B	-1.66222819725738	12.6471551381924	-27.7613602727497	6.03944238068039e-103	4.8115152017144e-101	224.321934026302
NR3C2	-2.74158183186697	10.3089478744417	-27.7597333608618	6.14715216945503e-103	4.87486085805222e-101	224.304289321229
TOP1MT	1.44931882988121	12.7875163899189	27.6871040957902	1.3536303751064e-102	1.06856447145385e-100	223.516354652639
TMPRSS3	2.82696018894721	6.7836976395607	27.6736378000327	1.56705990149313e-102	1.23142416259151e-100	223.370212736554
SLC4A4	-5.43173232916746	10.6391072126966	-27.6727329533788	1.58255338121918e-102	1.23797207486503e-100	223.360392402397
LDHD	-3.0359206755513	10.5938552217564	-27.6606498158071	1.8047580405087e-102	1.40543500019435e-100	223.229246948898
GDF11	1.57731463291353	7.7143550519821	27.6349180456034	2.38754219913591e-102	1.85093406002967e-100	222.949923222461
BCL2L12	1.08509274296113	13.1675663487084	27.6150088456563	2.9648295760501e-102	2.28821311208724e-100	222.733765972088
FXYD1	-1.30415691392823	7.53515201775652	-27.6080018154368	3.19965821318217e-102	2.44759695528731e-100	222.65768154192
PTTG1	1.5406892662158	13.9396835445918	27.5938973258914	3.73030215746688e-102	2.84094553736949e-100	222.504518127501
ADAMTSL1	-1.29543546014447	8.45973871713326	-27.5485601244607	6.10943812436723e-102	4.6324546620202e-100	222.012078407349
S100A11	1.35674688556124	13.4811968106899	27.4960962297143	1.08151422543777e-101	8.12922518668185e-100	221.442014165399
STYK1	-2.14870798593311	10.8171682814451	-27.478849062215	1.30494658242162e-101	9.76619762636576e-100	221.254558738414
SCN7A	-4.04874078605994	5.61302372570879	-27.4545224142954	1.70078690836765e-101	1.26737948585603e-99	220.990115795071
PYCR1	1.26133935171469	14.5476897511854	27.4380593453445	2.03482496599371e-101	1.50978772584117e-99	220.811125903948
PDRG1	1.23537933607193	11.9294830206911	27.4076088977795	2.83528113190168e-101	2.09471539351779e-99	220.480002903733
TMEM59	-1.16687577501509	15.1934102021859	-27.3627439674538	4.62300880136045e-101	3.40096068757104e-99	219.991994474507
KIAA1370	-1.48169131020558	10.9979156073386	-27.3461186510355	5.54146159668096e-101	4.05935542726358e-99	219.811114034481
FANCB	1.44230276038913	7.40882465888405	27.3449588779607	5.61196222106617e-101	4.09365412986464e-99	219.798495063437
C4orf19	-1.69355009073245	10.9747822249897	-27.3234832259862	7.09234725174433e-101	5.1517856843763e-99	219.564808133259
CAMK2D	-1.10252251522936	10.8146198104594	-27.3218340205457	7.22102320668069e-101	5.22330749778643e-99	219.546860766811
HSD11B2	-2.29166790519831	13.8698321368479	-27.3151614967876	7.76592453880056e-101	5.59405430944934e-99	219.474245201462
RFC3	1.57796931545457	8.94275723145216	27.2493739567224	1.59140997648994e-100	1.14158903209785e-98	218.758099373663
ACCN2	2.13204196757831	9.04235231610243	27.1878568083505	3.11374797789055e-100	2.22439979511454e-98	218.088121516368
SIX1	4.03733074786153	6.00537893964653	27.1535627946027	4.52735535732943e-100	3.22094318590581e-98	217.714495782462
SNAI1	2.24218057101336	8.92701675710688	27.1503072588048	4.69114298321513e-100	3.32379015958291e-98	217.679022522937
CXCL1	2.93888594371885	13.9593411145484	27.1254792195677	6.1517322483346e-100	4.32321736216295e-98	217.408461080334
CA1	-6.96306814966416	13.4773983129631	-27.1186240643067	6.62985427050949e-100	4.64036115905134e-98	217.333748918094
MSX1	4.06414522248036	6.07532471497098	27.1072338292418	7.50791081626802e-100	5.23374041095329e-98	217.209602059424
CLPB	1.37922239956797	9.20871150624418	27.1062324865571	7.59045689519826e-100	5.27003288370231e-98	217.198687518318
GTF3A	1.59623835656228	14.3607667597408	27.0709261434417	1.11616527163386e-99	7.71850608640245e-98	216.81380065324
FAM89A	1.36158280381529	10.2485251742834	27.0633352041672	1.21265849246229e-99	8.35236654091157e-98	216.731036213389
LEMD1	5.19688905908918	5.95678582045563	27.0622736726857	1.2268017282587e-99	8.41624931672081e-98	216.719461911382
NT5DC2	1.40954669332791	9.54555541899243	27.0531167050764	1.35586456274816e-99	9.26489587383013e-98	216.619616125709
WDR66	2.2682959175212	6.22583040169473	27.052410769922	1.36636108552223e-99	9.29986238051508e-98	216.611918470937
SCG2	-2.88661594302041	7.31024352841977	-27.0495045251255	1.41043731401922e-99	9.56221187637815e-98	216.580227794611
MAL	-1.78853843905566	8.90040791860192	-27.0454082779478	1.47498770298648e-99	9.96077633173056e-98	216.535559794732
TRPM6	-3.46217055458029	11.0731041817056	-27.0269882801619	1.80380276571613e-99	1.2133907476148e-97	216.334680411084
NKD1	3.53690055994503	7.2132850861545	27.0133494993999	2.09368287524618e-99	1.40292982741302e-97	216.185925361987
ADH1C	-4.43893062527569	12.7001912220228	-26.9840126734773	2.88501617329625e-99	1.92572044802879e-97	215.865905733373
EDIL3	-1.77072962417542	8.95622916927327	-26.8972505349952	7.4491491756589e-99	4.95311119033812e-97	214.919070381904
VPS4B	-1.21509046769915	12.4739429467424	-26.8745858925905	9.54472340286557e-99	6.32219073520077e-97	214.671634752334
HAPLN1	-2.70620537008981	9.21988425599975	-26.852487017401	1.21548397295178e-98	8.02033852075965e-97	214.430337558393
PKMYT1	1.47110485574416	11.5968060297416	26.8498179315753	1.25149886938326e-98	8.22658268209041e-97	214.401191315362
C2	1.57239376430543	12.5291175013891	26.8441405429619	1.33169685423838e-98	8.72059667275497e-97	214.339192779848
ACD	1.0765461023821	10.7799398313138	26.8421818272909	1.36054229549948e-98	8.87586988852639e-97	214.317802528907
INSL5	-6.99378062034081	12.4360668653857	-26.835723341911	1.4601581857205e-98	9.4899303438857e-97	214.247270233121
APLN	2.39161164008803	8.457310781717	26.8226400184371	1.68488524273784e-98	1.0909474185937e-96	214.104379114356
CALCOCO2	-1.03847512954155	11.3116668369911	-26.8206676274476	1.72164415299293e-98	1.11058895958738e-96	214.082836266485
CDK5	1.06588733682463	10.743323334938	26.8203080006908	1.72843240647572e-98	1.11082302762648e-96	214.078908319182
CXCL12	-2.59704486947671	9.13540055188915	-26.7961013827574	2.25266343856944e-98	1.44237205651809e-96	213.814493900353
FANCI	1.33019667135981	11.0799072727304	26.7828357194907	2.60465794802686e-98	1.6615987677302e-96	213.669571050668
LRRC19	-2.75076146427496	12.3177942128809	-26.7607654270098	3.31640972924415e-98	2.10787100732253e-96	213.428430941197
SLC26A2	-3.22233410427236	12.2142212425504	-26.7569106600337	3.45935056101782e-98	2.19066858970242e-96	213.386309944186
BYSL	1.18038259493294	11.2459689299764	26.7357173395603	4.36275615356681e-98	2.75267621835267e-96	213.154710641017
FAM176A	2.45651536327414	7.49533647899143	26.7244239175113	4.93699855864572e-98	3.10366658479517e-96	213.031282939384
LGALS2	-3.41227177451415	14.1161774612351	-26.7215095970707	5.09708350288669e-98	3.19269491296758e-96	212.999430279408
RNF43	1.57764297789318	13.822079018414	26.7187479589911	5.25357199910259e-98	3.27883583828468e-96	212.969245801028
BOP1	1.51753978986571	11.07975789363	26.7179105380418	5.30196778071979e-98	3.29713737385193e-96	212.96009274485
BCHE	-1.77387011328155	7.54808171268767	-26.6869046593027	7.44565997547029e-98	4.61364048945987e-96	212.621159642247
MBOAT1	-1.23304270014878	11.1651945240864	-26.6861921430523	7.50399170661841e-98	4.63317887942925e-96	212.613370097403
CKAP2	1.43506701296938	10.6184471044804	26.6527935339613	1.08186812202953e-97	6.6559914924009e-96	212.248198954849
PAFAH1B3	1.32319922380849	11.0650067474971	26.6142303142627	1.65070753726574e-97	1.01196567036348e-95	211.826455820554
FLVCR1	1.31497175724637	9.36561023937585	26.6004433328615	1.91992625444398e-97	1.17285106313878e-95	211.675648940211
GRAMD3	-1.08632923172986	9.99842485291713	-26.596622784259	2.00201913010059e-97	1.21869389863306e-95	211.633855935933
CHP	-1.21089940757284	15.2825255073898	-26.5805866432227	2.38669218159108e-97	1.44775910299462e-95	211.458424717414
RIOK3	-1.21051443364024	12.0996278130213	-26.5665992055469	2.78214654882715e-97	1.68173949427006e-95	211.305390280584
CHST5	-3.08825895034993	11.3684618519622	-26.5589792205104	3.02451411365473e-97	1.82187456435063e-95	211.222015113375
SULF1	2.7083484832128	11.8063635124482	26.5530214343363	3.22863892004633e-97	1.93808019617226e-95	211.156824159688
DIO2	2.15613606132143	9.22454137371178	26.5443367899563	3.55113689113108e-97	2.12429254580879e-95	211.061790859238
C19orf48	1.29512546117924	12.0426819754187	26.5421236932789	3.63834970991759e-97	2.16895826845018e-95	211.037572761138
TRAIP	1.22354353070042	10.3491512560444	26.5273427843015	4.27842093188089e-97	2.54176429795041e-95	210.875814857134
MAOA	-2.25227430882198	13.4717316998336	-26.494502020131	6.13308763619892e-97	3.63112394022626e-95	210.516358059495
ESPL1	1.20049613450367	10.406920739463	26.4696282511758	8.0566929172785e-97	4.72149515775968e-95	210.244051303696
ARRDC4	-1.61182031054458	11.2023880055327	-26.4685468857292	8.15282210518552e-97	4.76168880251511e-95	210.232211985948
SH3RF1	-1.14948208393611	12.1063916732147	-26.4660419614855	8.37993170097923e-97	4.87785384668448e-95	210.204786524775
GAL	3.81664664633495	9.99604806541109	26.4538710033025	9.57681592023424e-97	5.55583871238287e-95	210.071524873849
KIAA0513	-1.38390706284183	11.4990807963267	-26.4273106518043	1.28164257918037e-96	7.41038023708036e-95	209.780674432931
SDCBP2	-2.47590701279452	12.093422318783	-26.4052418664649	1.63278734916967e-96	9.37794939948347e-95	209.538970475015
AMOTL2	1.32386051784222	11.3037204060011	26.3876444141373	1.98059791195909e-96	1.1337939305281e-94	209.34621286269
STRA6	3.58000930172475	7.62729808148412	26.3815041604403	2.11866391099654e-96	1.20882711859103e-94	209.278949012574
KCTD12	-1.63243260248723	11.1882154971396	-26.3797361300021	2.16017579032416e-96	1.22845786391855e-94	209.259580496709
ANGPTL7	-3.31813466834163	4.69672935002927	-26.3515803106857	2.94240353587214e-96	1.66236184078946e-94	208.951107564155
EIF3B	1.10811010004391	13.7836183299272	26.3452962461229	3.15253893082575e-96	1.77527990345653e-94	208.88225215025
AURKA	1.58799951853445	10.9510381293289	26.3449929512019	3.16305247538799e-96	1.77541724657492e-94	208.87892883254
MFSD4	-3.21842151234556	9.53549935936667	-26.3413904461301	3.29064717892607e-96	1.84105852521922e-94	208.839454316159
LRRN2	-1.69731568960417	10.0823564466276	-26.3349128412217	3.53316787703989e-96	1.97036794381502e-94	208.768473524417
SYTL4	-1.48287617246962	9.55816107037126	-26.3345072239616	3.54893591758768e-96	1.97279756087639e-94	208.76402872181
ITM2A	-1.66999704132752	10.6154783179001	-26.3301154488021	3.72423772783113e-96	2.06360967431873e-94	208.715902376455
C17orf76	-1.36378567839263	12.4675609912861	-26.3250319945466	3.93799521057112e-96	2.17508182748733e-94	208.660194706156
TEX11	-2.51838424907454	7.59207949975244	-26.3195597817024	4.18184038621891e-96	2.30240944576282e-94	208.600224733385
MUDENG	-1.05137392020611	11.6213984334583	-26.2985779963781	5.26526262983306e-96	2.88970985220806e-94	208.370265784509
LGALS4	-1.76167896587481	16.4061706040591	-26.2914515352341	5.69384919065258e-96	3.11504002556968e-94	208.292153194899
NANOS3	2.42427954481704	8.20028495729189	26.2882439312946	5.89798214312896e-96	3.21653991452409e-94	208.256993730436
TMEM206	1.29681008701671	8.51759507095685	26.2786719601168	6.55172012938285e-96	3.56182822631354e-94	208.15206831913
PLCXD3	-3.3848720255488	4.90307327882503	-26.2292888154584	1.12700066128922e-95	6.10770765904955e-94	207.610641486191
ADH1A	-4.45346808859984	10.9945004524585	-26.2243930778353	1.18927416782902e-95	6.4250536916963e-94	207.556956342219
AMPD1	-3.7470576455239	8.28756148008957	-26.2220178263767	1.22071615818193e-95	6.57437412543586e-94	207.530909469577
CASP7	-1.24394659438609	13.1841671856648	-26.2118742248056	1.36462514604284e-95	7.32659612571073e-94	207.419670902988
DPF3	-2.4038730455942	8.1692462455722	-26.1841994850004	1.84958810775046e-95	9.89959108569349e-94	207.116143012449
IL11	4.91224139704635	8.28777524618607	26.1794032127664	1.94968654738005e-95	1.04031422935513e-93	207.063533619995
SIDT2	-1.06006307528661	13.1999687903601	-26.16403299847	2.30846016434056e-95	1.22795874834214e-93	206.894930006318
TDGF1	2.51563858519254	10.5001893393654	26.1407657561786	2.98114876145808e-95	1.58092330638305e-93	206.639669044177
RBL1	1.26990724142301	7.65141795399772	26.1360346416898	3.14028163082747e-95	1.66021984201056e-93	206.587760253657
TPH1	-3.53763649538413	5.53444342524263	-26.1041624034585	4.4579442763779e-95	2.34966282469577e-93	206.238024963936
SH3PXD2B	1.34556585896488	8.76378916625661	26.0972650031123	4.8091521002815e-95	2.52707056260385e-93	206.162330424991
ABCA5	-1.7889464679646	10.9841882832677	-26.0928168370006	5.05019877246607e-95	2.64569201146647e-93	206.113512945794
CLEC3B	-2.00722838203149	12.1505556676428	-26.0858684540814	5.45114979486901e-95	2.84711412851044e-93	206.03725354538
C6orf223	3.22813721548893	4.96249107618057	26.0840410731507	5.56178748321015e-95	2.89615006053425e-93	206.01719726029
CDCA3	1.43687914317723	10.2189598767727	26.0731751342787	6.26764561182092e-95	3.25390562574054e-93	205.897934280442
DENND2A	-1.9808062982086	10.5761958847275	-26.0668327273879	6.72038350659326e-95	3.4785026964666e-93	205.828317247842
LRP8	2.12448179060417	9.24560175150875	26.0480956668325	8.25817544602917e-95	4.26171155555082e-93	205.622635231012
TTC26	1.71882239464377	6.18060920474944	26.0442006946793	8.61962095267819e-95	4.43500020922323e-93	205.579876052718
FGFR2	-1.92067833204812	9.57405811778013	-26.0387390379581	9.15326715679127e-95	4.69559889040378e-93	205.519916024555
SEMA3D	-3.24075268416729	7.29274449160615	-26.0376697594171	9.26155097052733e-95	4.73709151415611e-93	205.508176866434
AKAP7	-2.11082472323534	10.7316105199939	-26.027618298967	1.03442209773397e-94	5.27524755918138e-93	205.397822372946
S100A2	2.28985798922031	10.4144992881643	26.0196144894229	1.12962083973458e-94	5.74378972862687e-93	205.309944098543
SCARA5	-3.16590052362186	10.8326968533287	-26.0106829831529	1.24623944834918e-94	6.28133748777277e-93	205.211875068652
ROR1	-2.00019067546368	8.10092639812335	-25.9966551287716	1.45419262087165e-94	7.30816338070612e-93	205.057836766806
MAMDC2	-3.4644804854103	6.04033948479361	-25.9927772807035	1.51757449068531e-94	7.60458776665729e-93	205.01525223742
CKS2	1.44714044558062	13.2925843642264	25.9878248718533	1.60255486636088e-94	8.00721633804822e-93	204.960865980645
BMP2	-1.61776529808863	9.83116228391088	-25.9842813155327	1.6662672390698e-94	8.30156427349818e-93	204.921950429656
ARHGAP20	-1.46557625708044	6.91553686164172	-25.9805926087269	1.73528313092969e-94	8.62056746192887e-93	204.881439941293
METTL11A	1.00953470757501	11.095565765683	25.9779873484219	1.78574423206431e-94	8.84582988078161e-93	204.852827644317
SPPL2A	-1.21419215422592	12.0268026151109	-25.9715658442305	1.91648069711815e-94	9.46631951193674e-93	204.782301489154
SUCLG2	-1.09265567461675	11.7159926512059	-25.9634938317873	2.09449001155742e-94	1.03161092079216e-92	204.693644241794
SAA1	4.91928706164361	8.55688709206436	25.9336360331321	2.90921948344687e-94	1.42882347812016e-92	204.365670001718
DSCAML1	-3.4298866721839	6.02059938901538	-25.9328982296241	2.93293856747669e-94	1.43639212335799e-92	204.357564824574
CALU	1.15992723748943	11.16943619007	25.9299355133553	3.03014922617258e-94	1.47980846955005e-92	204.325017397254
NMB	1.49759110484436	11.8876619429587	25.923236938274	3.26198885962899e-94	1.58854263113425e-92	204.251426927049
AKAP9	-1.32837274991141	12.9752135513386	-25.9107697241199	3.74177620426192e-94	1.81707379267641e-92	204.114454416505
MYL6B	1.18140359736314	12.0122061580265	25.9035220312819	4.05251854974087e-94	1.9624633245916e-92	204.034822111082
UNC5C	-1.55911259527789	6.20256719167525	-25.8993671875856	4.24216631565324e-94	2.04856344315679e-92	203.98917020322
FBXO41	1.39618815984509	10.0053744763302	25.8949014681662	4.45591701007241e-94	2.14579089888947e-92	203.940101249248
RAD54L	1.45860038881277	10.5014578173274	25.8729343551808	5.6749781269182e-94	2.72525060717116e-92	203.698709516487
GUCA2A	-4.7940669771647	11.8283492381395	-25.8649598296854	6.19576057683293e-94	2.96709996820742e-92	203.611071462287
MMP3	5.32827780498611	10.7875049585551	25.852575087352	7.100945981265e-94	3.39119210287595e-92	203.474958047281
SCN9A	-2.19407627794407	6.65635462021221	-25.8440426988461	7.80043913771837e-94	3.71498600035469e-92	203.381177812376
CKS1B	1.02845637085282	13.9738010668898	25.8280101150277	9.30666785308343e-94	4.42015587483808e-92	203.204949560015
FAM46C	-2.10366135080169	10.8868068114247	-25.7941025053934	1.3520092399356e-93	6.40370842191965e-92	202.832186728637
C11orf82	1.70593918234779	9.02246037115041	25.7766343318219	1.6388726288529e-93	7.74121038459261e-92	202.640121898722
OSR1	-2.96958475466134	4.54729766483413	-25.7519771125464	2.15038707159583e-93	1.01296707612394e-91	202.368979530065
HJURP	1.39527747792845	10.1023551901784	25.7423559275001	2.3908556567206e-93	1.12318240742896e-91	202.263170003007
GPD1L	-1.17853168447274	12.1081914316677	-25.7406429129496	2.43640949385875e-93	1.14148095744797e-91	202.244330414575
MATN2	-2.17559064722242	9.93660466678717	-25.7190207967942	3.0918680961561e-93	1.44465447692829e-91	202.006516301187
ACADSB	-1.15341427656834	10.2048681840085	-25.7170381704719	3.16016150761395e-93	1.47258415481482e-91	201.984708612098
RNF138	-1.01216878640182	11.1241588280992	-25.69133834109	4.19480273251049e-93	1.94422921285902e-91	201.702003725582
CDR2L	1.27009253669872	9.4691000743468	25.6906816902691	4.22527113658201e-93	1.95311463661042e-91	201.694779851776
HERPUD1	-1.04368218500977	15.4219519221305	-25.6902720948317	4.24438827332207e-93	1.95671958584512e-91	201.690273842463
GALR1	-2.77774556102856	4.50300729714817	-25.663042970857	5.73003367419915e-93	2.6276080148423e-91	201.390699459053
ACO2	-1.0589890560352	14.4097013518913	-25.6535825660191	6.35985974102356e-93	2.90871045510094e-91	201.28660544076
KIAA2022	-2.9981376359307	4.99878970111271	-25.6402325399612	7.36822762906116e-93	3.36100050794748e-91	201.139703995972
GOLM1	-1.71727178433434	12.621867783937	-25.6270535175577	8.5204892831434e-93	3.87637417702587e-91	200.994673440065
SAA2	5.04944702856487	7.6828808377994	25.6228369480905	8.92595236431941e-93	4.05018016993055e-91	200.948269298234
CDH19	-3.63074615270458	6.4218835472549	-25.6183459945238	9.37905197364525e-93	4.24463483037641e-91	200.898844303685
CA12	-2.28070291581821	12.1894424117627	-25.5968862922141	1.18829301352969e-92	5.3637623023241e-91	200.66265337414
WNT5A	2.09042779145436	10.126144561543	25.5737204707587	1.53416503349947e-92	6.90693882790074e-91	200.407652824281
C1orf112	1.18409236685283	10.1081893946436	25.5672604529594	1.6474556004813e-92	7.39771751197941e-91	200.336537570951
LOC401022	-2.59922340113683	8.8309290977459	-25.5505992775189	1.97979896492559e-92	8.86703743669263e-91	200.15311093744
EPSTI1	1.7351873138946	8.90066285350221	25.5300381355209	2.48381643674313e-92	1.10819945121753e-90	199.926725519577
SMOX	1.85853076935517	9.56204128066073	25.5299159413935	2.48716674613838e-92	1.10819945121753e-90	199.925380042871
NAAA	-1.59922567406673	10.5876832427696	-25.5296740683061	2.49381174243422e-92	1.10830378928542e-90	199.922716781256
LAGE3	1.11196502502034	13.5557514104008	25.5282164914795	2.5342335839578e-92	1.12338026152468e-90	199.90666734594
FAM92A1	1.94429105683239	9.38340215499263	25.5263135038046	2.58799588826867e-92	1.14427807970304e-90	199.885713281699
ARID3A	1.81353783659441	9.98338883872791	25.5040287139176	3.30928274795614e-92	1.45946122823127e-90	199.640316124862
ProSAPiP1	1.77759094499909	8.57152706373122	25.4982585749847	3.52680729712668e-92	1.54749859270878e-90	199.576771261897
DAO	-3.66335110998201	6.92595861823218	-25.493512789669	3.7163961866469e-92	1.62655841201903e-90	199.524505814138
LOC254057	2.92047151120293	7.62278600677249	25.4765052779345	4.48354307223696e-92	1.95736092507153e-90	199.337190631061
TG	2.66401021795275	8.93602655872113	25.4640687602244	5.14305795666716e-92	2.23962685024841e-90	199.200207979188
PXMP2	-1.2713169876804	12.7039817721105	-25.4405547973745	6.66682967280722e-92	2.89588320059023e-90	198.941187179578
RDH5	-1.63762058662361	9.58219603128684	-25.3997990733793	1.04541197892607e-91	4.52959455931676e-90	198.492160544328
C9orf30	1.00020486462993	8.91611362975722	25.3944925098873	1.10848120581747e-91	4.7908557715431e-90	198.433688258609
RFX6	-4.20744241570818	6.10107997353177	-25.3884487071475	1.18496237606296e-91	5.10863579984448e-90	198.367090433892
CENPA	1.72117447001844	8.98755334349966	25.3851630762326	1.22873288583593e-91	5.28416271898796e-90	198.33088454137
HEPACAM2	-4.5250289871055	11.4897748805437	-25.3806158246447	1.29199157471821e-91	5.54241944013111e-90	198.280775227752
SLC35A1	-1.32129788785996	11.7337638964626	-25.3795842672928	1.30678953397455e-91	5.5920241245921e-90	198.269407615621
ITM2C	-2.17191037380865	15.9876185894558	-25.3537550742917	1.73802739496859e-91	7.40074325227019e-90	197.984753526214
DHRS7C	-2.7595002705561	5.29137365540728	-25.3475637871895	1.8609998661952e-91	7.90490557414808e-90	197.916515877432
C10orf81	2.57156717335504	8.77888325755046	25.3439315379393	1.93715733304537e-91	8.20822940531576e-90	197.87648179086
CCDC68	-1.97910751921505	8.34790275089796	-25.3379909474138	2.06849215803942e-91	8.74329888219695e-90	197.81100388663
TKT	1.25368849049191	14.4971244277603	25.3162308568619	2.63035998693124e-91	1.10911374278213e-89	197.571144221104
H19	4.63824364940923	8.57530209847651	25.3158210408282	2.64229181413516e-91	1.1114340847389e-89	197.566626592547
KAT2B	-1.27015436377838	9.03547946190021	-25.3040266099798	3.00989881695889e-91	1.26298861037828e-89	197.43660594892
RBM47	-1.37808702938605	13.176605164556	-25.2925852505568	3.41533135693826e-91	1.42964282079295e-89	197.310469942836
TGIF2	1.54263967207761	6.81510552156697	25.2734468653267	4.21931071172119e-91	1.76191892715546e-89	197.099460936026
KIAA1468	-1.27109564706824	10.4077645069151	-25.2695809160754	4.40339796573022e-91	1.83436009714564e-89	197.056834645419
SOX4	1.31186090578063	12.0283046158636	25.2319977376126	6.66972510833698e-91	2.76513687465059e-89	196.6423953315
SKP2	1.20086092163497	7.80952607384229	25.2304566213253	6.78426468196838e-91	2.80589396703037e-89	196.625399353938
NRXN1	-3.43519582568628	5.72687973697471	-25.2243252523073	7.25978809016736e-91	2.99539896188099e-89	196.557779122777
FCGR3A	2.56211312024663	11.5454816038987	25.2198773162491	7.6254905152436e-91	3.13879714351265e-89	196.508723433729
WISP1	2.60003388826599	5.81868011048851	25.1994993568972	9.55123456737587e-91	3.92213166747729e-89	196.283963550808
NOL4	-3.55973156916041	5.3310731787319	-25.1921447815638	1.03599065435583e-90	4.24412474703876e-89	196.202840164545
ATP2A3	-2.21767230918589	10.7396615731008	-25.1814257105859	1.1662764643131e-90	4.76656915249286e-89	196.08459991512
C7orf40	1.22656657247852	12.0261563600546	25.1723088030832	1.28991134457904e-90	5.25943097289682e-89	195.984027858904
HOXD1	-2.15457177852796	7.89063831470677	-25.1697865152828	1.32637528732758e-90	5.39538258054571e-89	195.956202737808
F2RL2	2.37809968758907	8.10084351102109	25.144528539403	1.75351268140806e-90	7.11613315403348e-89	195.677545041138
FOXM1	1.51073707014577	9.75902954436439	25.0620094757877	4.36636458386393e-90	1.76368483471588e-88	194.766914330794
TNS4	2.88850301662415	11.8265233012048	25.0516770525224	4.89487827926721e-90	1.97255607673593e-88	194.652866087628
HMGB3	1.28826018278903	11.3827104458993	25.0501057735865	4.98067551356498e-90	2.00246321577933e-88	194.635521970259
TNFSF15	1.44795033961655	7.57518964293495	25.0492434990738	5.02839635580081e-90	2.01695861250776e-88	194.62600394139
SLC9A9	-1.42183397416454	9.63265405025211	-25.0457430788702	5.22686379562065e-90	2.09171345598819e-88	194.587364910535
EEPD1	1.37883986181869	9.56152864526238	25.0383813050856	5.67020748599713e-90	2.26389254082953e-88	194.506100593784
STX1A	1.31353631814771	10.0931002391747	25.0358303253692	5.83245386817123e-90	2.3233055869342e-88	194.477940454746
SNX24	-1.17064521249276	10.0130394666974	-25.0317764074084	6.09989838725617e-90	2.42425386939965e-88	194.433188743712
SORD	1.29324768498522	11.9484567089117	25.0298558954658	6.23084724428631e-90	2.4706166779638e-88	194.41198766603
C9orf140	1.58685798079775	10.9188447461328	25.0267269407891	6.45024366162278e-90	2.55175772133031e-88	194.3774458264
SPON1	-2.71498014357508	12.2907653609948	-25.0238335327357	6.65999586959792e-90	2.62872165738833e-88	194.345503822909
P2RX1	-1.27455039281887	7.23631504545897	-25.0161164684941	7.25340790232262e-90	2.8564217725593e-88	194.260308525232
CHCHD6	1.25011260001971	9.63226888079379	25.0050944534179	8.19384276232019e-90	3.21943531079526e-88	194.138621585146
DSN1	1.1582696483373	10.856149557532	24.9523522805168	1.46851816487588e-89	5.7568576041665e-88	193.556241188112
MARCKS	-1.0948676808577	15.0029515923145	-24.9468870339456	1.56005492123708e-89	6.10186187292912e-88	193.495885513347
CEP55	1.55634108172975	10.4487078555268	24.8989235755926	2.6523674367072e-89	1.03275063616653e-87	192.966133045578
CENPI	1.38932368765659	6.8453930921263	24.8904191874443	2.91412290857959e-89	1.13212037850616e-87	192.872190474335
CCDC150	1.69960683376508	7.44979968238418	24.8866545687126	3.03809997861335e-89	1.17763839529748e-87	192.830603947688
PTPN21	-1.12017563963775	9.56516184562337	-24.8816202897492	3.21217519010209e-89	1.24232851647617e-87	192.774990768899
THY1	2.28951719589908	12.5729038320034	24.8799368399624	3.27258410753091e-89	1.26286683149541e-87	192.756393579486
RHEBL1	1.16231317921329	8.29781165284086	24.8792973612754	3.29582787732933e-89	1.26900383838016e-87	192.749329175306
ACAT1	-1.16106617347955	13.7517290445271	-24.8734926811339	3.51451661348137e-89	1.35019918253035e-87	192.685203171019
IPO5	1.14299012494868	11.1387952125133	24.8595284795316	4.10194389212518e-89	1.57238150791708e-87	192.530929556291
GHR	-2.69187463393072	7.81004787256466	-24.8563179972463	4.25033047325862e-89	1.62565737216139e-87	192.495459419622
CBX2	2.95159729117535	7.38769516986423	24.8509222414173	4.51191527963549e-89	1.72189826389268e-87	192.435844715805
CD3EAP	1.25483443833888	9.83539488597259	24.8457368590994	4.77846577194986e-89	1.81960608514249e-87	192.378552932299
BUB1	1.51721108234128	9.86163133681388	24.8264429427953	5.91622613933428e-89	2.24297626089498e-87	192.165368214765
CDC42SE2	-1.0338455649307	13.9719331408517	-24.8160684348617	6.63626927791371e-89	2.51045565156613e-87	192.05072923582
PTN	-1.75133760149715	10.1141810969937	-24.7955348477215	8.33016531186893e-89	3.13751411572091e-87	191.823816010841
SQRDL	-1.24159676274601	16.2824489814832	-24.7866670007565	9.1895625476389e-89	3.45367733312133e-87	191.725812471535
SCP2	-1.21733627718554	13.9178020330471	-24.7840729627154	9.45733215897777e-89	3.54660213371817e-87	191.69714357234
AHCY	1.40519369994089	12.9114828368765	24.776985992726	1.02293513324348e-88	3.82781441201587e-87	191.618817809568
ALPI	-1.36723794552156	7.20796570849	-24.7679204294648	1.13095071330465e-88	4.2228673718382e-87	191.518620878142
DCLK1	-1.7586123796679	7.39521840991417	-24.759275932298	1.24456055227565e-88	4.63706095425462e-87	191.423074019864
EPB41L4A	-2.04760468196819	8.71150558264014	-24.7455914473146	1.44820324428806e-88	5.38420165317246e-87	191.271813164532
RETNLB	-3.25142972563301	10.2836357847485	-24.7347385566792	1.63315614315404e-88	6.05879901348648e-87	191.151844734945
PSMA7	1.02272787103601	14.2786901863031	24.7336496457801	1.65297043532612e-88	6.11917620683466e-87	191.13980754056
RAVER2	-1.25996082839099	9.65650719575652	-24.7286455850132	1.74716384917364e-88	6.45405312489614e-87	191.084490199011
PPP1R12B	-1.51406810336585	13.0310739351451	-24.7219017170912	1.88265678626097e-88	6.92604091367041e-87	191.009938260214
GBA3	-2.33494491206315	7.39198006918462	-24.7218877872238	1.8829472636656e-88	6.92604091367041e-87	191.009784266399
LGI1	-2.98277332651476	5.25107056946445	-24.7149521686881	2.03328842149703e-88	7.44734962517811e-87	190.933110273598
DSC2	-1.61171503805042	10.0939662777652	-24.7112078794677	2.11938430432578e-88	7.74628242139199e-87	190.891715799054
TNFRSF6B	3.23735769000099	10.6356517203231	24.6983219560065	2.44453158578635e-88	8.91583587659798e-87	190.749252096131
C16orf59	1.49384398232065	10.1186357631016	24.68089434063	2.96506562115632e-88	1.07915904123264e-86	190.55656388421
ACADS	-1.7537420606327	8.67527198234659	-24.6735081511916	3.21787231352734e-88	1.16870959151808e-86	190.474894204562
CIRH1A	1.08870613760465	11.1335731781355	24.6592067742695	3.77029270145794e-88	1.36647421850744e-86	190.316755390816
LRMP	-1.76324674615167	9.93326827309215	-24.6587320485301	3.79017378284512e-88	1.3708059489085e-86	190.311505900479
HSD17B2	-2.65920744776454	11.9422040955575	-24.6374438397969	4.79830912856224e-88	1.73179891888484e-86	190.076091171735
SLC4A11	2.34564976691933	8.07921420862065	24.6328189121197	5.05059436926057e-88	1.81905573866201e-86	190.024943793522
PMEPA1	1.81762704358522	13.0455277974222	24.6235375295077	5.59762822856132e-88	2.01188766767917e-86	189.922297353415
LIFR	-2.15144138942547	7.24949952649707	-24.5950758238861	7.67310894777242e-88	2.75213086076949e-86	189.607503192731
CEBPB	1.43617942816434	10.900624232125	24.5900309548307	8.11429311993592e-88	2.90434574446071e-86	189.551701657968
TMEM171	-1.94515128597933	11.2960059451305	-24.5879340465875	8.30505641043626e-88	2.96648378561203e-86	189.528507311155
DCUN1D5	1.10304036298102	12.2486640441364	24.5807993865975	8.98836262912886e-88	3.19166251514269e-86	189.449587805695
F2RL1	-1.41756358551908	11.3248314023534	-24.5807743321463	8.99085865845958e-88	3.19166251514269e-86	189.449310663635
DMXL1	-1.16382814744966	9.40489881776285	-24.5742328214256	9.66685803611218e-88	3.42460331410466e-86	189.376950168474
CPZ	2.931508977911	6.66062091661366	24.5732613643739	9.77149511246522e-88	3.45459320049691e-86	189.366203994874
CHMP1B	-1.00170657374644	11.2585971401985	-24.5725137328675	9.85279451136576e-88	3.47622676556105e-86	189.357933730541
LIMA1	-1.37222797807454	13.5443092277029	-24.5548503348108	1.19833416633607e-87	4.21930775307901e-86	189.162534612692
DKC1	1.0309616441379	12.8276523879448	24.5416195458194	1.38760306550075e-87	4.83988667529425e-86	189.016161352208
LPAR1	-1.35451222084637	8.42397776905267	-24.5415557975999	1.38858386796966e-87	4.83988667529425e-86	189.015456081378
UBTD1	1.54817876003922	8.62488946396656	24.5039493994768	2.10674566776208e-87	7.32825334089956e-86	188.599370181293
SH3TC2	2.04828073414477	6.60876970875066	24.4990650764651	2.22396347095663e-87	7.72045792889524e-86	188.545324236699
FAM83D	1.68510953421671	9.79094963663374	24.4921758492776	2.40047165584303e-87	8.31650380485256e-86	188.469091842022
NRAP	-3.83547388319354	8.0803121617621	-24.4816606283292	2.69727386901879e-87	9.32609412951938e-86	188.352732120402
CCNB1	1.53375819211027	11.8152831698062	24.4803927046359	2.73545744429322e-87	9.4392391810262e-86	188.338701151387
PTTG2	1.55312040198199	11.2938630584414	24.4748171646582	2.90988594347102e-87	1.00211370897862e-85	188.277000828285
RRP9	1.08812857085077	11.1465197313747	24.4716823338851	3.01280010558726e-87	1.03549280766188e-85	188.242309400299
PUS7	1.14018434747598	11.7799173407648	24.4640827138331	3.27765789404654e-87	1.12428868397374e-85	188.158206830279
UBE2T	1.3151790524047	12.2070057571237	24.4446500737148	4.06574148735144e-87	1.38910155797098e-85	187.943140434919
INSM1	-4.14427960877178	6.69307002162649	-24.4432685473335	4.12850348036288e-87	1.4077626857695e-85	187.927850069883
PAPSS2	-1.48153712229053	12.3901337334821	-24.4400812000983	4.2770253016493e-87	1.45553569714396e-85	187.892573043301
PMP2	-2.73496203027066	4.30868914905962	-24.4359393421624	4.47803897562929e-87	1.52094966229232e-85	187.84673098837
HMGA1	1.31737398384866	12.7085854588662	24.4188065117457	5.41499874325376e-87	1.83557839751708e-85	187.657096998858
AXIN2	2.03592633789362	11.4104036224612	24.4050477032233	6.30759573029433e-87	2.12979912080719e-85	187.504799005107
MIER3	-1.22764329769244	9.38820712773253	-24.4013861633068	6.56899979513488e-87	2.21374012589263e-85	187.464267578686
SGOL1	1.32102340393105	8.30976077446681	24.3754910774539	8.75441751438763e-87	2.93876446580065e-85	187.177605416416
PDE6A	-2.94114299226678	8.28164971657803	-24.3724742384888	9.05230510545819e-87	3.03287307486746e-85	187.144206728856
TTR	-4.26499863738192	8.67302353795349	-24.3722042965975	9.07944882507601e-87	3.0360833904819e-85	187.141218249187
GNB1L	1.06957168970764	11.3041092699543	24.3581528640979	1.06107647287667e-86	3.54129151797139e-85	186.985653009584
TMPRSS2	-1.61174184897235	13.5642916349124	-24.3350751319004	1.37063704533706e-86	4.56562104812854e-85	186.730138306163
VSTM2A	-1.08218860922006	6.89366325104068	-24.3297903726902	1.45339246798112e-86	4.82269654250626e-85	186.67162274545
C19orf28	1.25968838996343	10.8510864733147	24.3265882710222	1.50594792331802e-86	4.98751488473601e-85	186.636166866525
MAD2L2	1.15390453301398	9.29623144748195	24.316278078778	1.6884319411971e-86	5.58118764807178e-85	186.522002393896
CHEK1	1.37828027296309	9.69858547353754	24.3108327013983	1.79357564414646e-86	5.91743048397024e-85	186.461704093311
GRHL3	2.00221367843708	7.51318083210186	24.3064106752102	1.88376043246168e-86	6.20313340121859e-85	186.412736761223
SPDEF	-2.21897804387157	10.3543126327233	-24.3050981824586	1.91139093647869e-86	6.28215332886761e-85	186.3982027091
WNT3	1.9529180558982	7.56816002690566	24.2825667463667	2.45423054842887e-86	8.05099387499778e-85	186.148686936173
SLC16A9	-2.59414887505912	9.99269555610592	-24.2709000882968	2.79340418978432e-86	9.14628250624835e-85	186.019480784583
TMEM61	-2.51329272725002	10.3972326557383	-24.2640883174791	3.01272135771274e-86	9.84573286051756e-85	185.944039066026
ADRM1	1.07651060405213	11.4034082476105	24.2439344414913	3.76775952434931e-86	1.22668600107252e-84	185.72081981659
TEAD2	1.27046961380845	6.76156264864002	24.2294311778491	4.42568813096602e-86	1.43818226331091e-84	185.560175155794
C15orf48	-2.12405866742935	15.8052243256417	-24.2110850300366	5.42505714496064e-86	1.7563368524734e-84	185.356952882137
FAM134B	-1.89081859846631	12.6599025882653	-24.1840464747667	7.32375236877119e-86	2.3665987093704e-84	185.057419432562
CBFA2T3	-1.91006439970359	9.33676443617163	-24.1723298082365	8.34091022561962e-86	2.68810764543087e-84	184.927613088486
SMPD3	-2.02110939908277	12.9880269252017	-24.1722338151872	8.34980220729049e-86	2.68810764543087e-84	184.926549580563
LEPRE1	1.10536588655677	10.5220720393644	24.1685708784286	8.69628458724238e-86	2.79444921829454e-84	184.885967598952
CDC25C	1.31884964335194	8.33005236025751	24.1665479853133	8.8937599418467e-86	2.8526033742977e-84	184.863555572376
TMEM97	1.40462122694012	11.0380220103844	24.1647686111533	9.07116780254265e-86	2.90411757352514e-84	184.8438414074
PCSK2	-2.76531559714819	4.10111754701387	-24.1643630874683	9.11209228146624e-86	2.91182719707927e-84	184.839348484091
PTPRH	-1.9072416926538	12.0339048626518	-24.1576546006446	9.81653299504855e-86	3.13114801509962e-84	184.765022136044
PSRC1	1.20850327369433	9.27527283259951	24.1069847725455	1.72286048966387e-85	5.47514929141708e-84	184.203572018057
EPHX2	-1.61895672661104	12.6030027718899	-24.1041195994927	1.7785461011132e-85	5.64174403597157e-84	184.171821351678
COL2A1	-3.31804311464014	5.76907656564055	-24.0821606204164	2.26960025160029e-85	7.18623610799739e-84	183.928470664016
CFI	2.17841044523201	9.61624784925925	24.0797648448285	2.33078424189304e-85	7.36647129320783e-84	183.901919437385
TTYH3	1.09587482250315	10.1416976088176	24.0636073105964	2.78880417309519e-85	8.79796469789593e-84	183.722847644456
CD163L1	-1.8171283659239	9.68910708417292	-24.0579039473673	2.97113365032757e-85	9.35609445298052e-84	183.659635701043
AQP9	3.77956732569681	8.32074000874088	24.0568406385543	3.00642239500984e-85	9.45000552089639e-84	183.647850622972
TGFB2	1.71430723126833	6.73237877472523	24.0290581647717	4.09296096290016e-85	1.28419435801484e-83	183.339911474539
FXYD5	1.48972159729123	10.7099350240968	24.0183449634915	4.61007423263025e-85	1.44382179952376e-83	183.221159448892
KRTAP13-1	-3.27163489306273	7.42612219804422	-24.0174804578218	4.6545484387807e-85	1.45511452820327e-83	183.211576527902
GNG7	-1.37550133862935	8.93816619447646	-24.009658473353	5.07697075336341e-85	1.58430812967774e-83	183.124869715918
FAM40B	1.72998800489587	6.61414015079473	24.0073912772427	5.20642981161397e-85	1.62177943393121e-83	183.099737397454
ASGR1	1.94116825619898	9.0956065589261	24.0062763868857	5.27129708956048e-85	1.63903208784751e-83	183.087378548233
KIF4A	1.51394701273368	9.23130962680039	24.002839971407	5.47636717724044e-85	1.69973852352123e-83	183.049284706024
SIGMAR1	1.07451442976864	12.5564549970037	23.9789320939181	7.14190459721909e-85	2.21271051391978e-83	182.784245883639
KLF9	-1.22519335536649	11.8716385062179	-23.9507415479553	9.76798350678631e-85	3.02091053426336e-83	182.471703796405
PERP	1.05043026848678	14.8414777498092	23.9423396085511	1.07235401940004e-84	3.30718161917619e-83	182.378547979095
GALNT12	-1.48081920317929	10.718135896241	-23.9422695535978	1.07318885259014e-84	3.30718161917619e-83	182.377771240059
ETHE1	-1.34568281569457	13.8293289462615	-23.9224244861682	1.33788438324317e-84	4.11554185364909e-83	182.157730780638
CHTF18	1.28887434274329	11.4428922333731	23.9135272273891	1.47688043466919e-84	4.52700513378739e-83	182.059074251047
C2orf40	-3.464730963166	7.18036425275295	-23.9082820973477	1.56549675580341e-84	4.7901429936866e-83	182.000912766462
CPNE8	-1.76861479595455	8.70571593385195	-23.8962993292472	1.78841583693932e-84	5.45293350776137e-83	181.868036311273
LOC100130938	1.36227365993811	6.90760078204625	23.8844468447026	2.04013250217246e-84	6.18768608729078e-83	181.736599709705
PLOD3	1.03146374979799	13.305330621635	23.8496280167815	3.00383605319636e-84	9.09462656526421e-83	181.350453152843
DDX26B	-1.39165269680521	9.92324882101434	-23.8462296310254	3.11943589192284e-84	9.42811323418917e-83	181.312762302923
PLXNA1	1.25734363185497	12.1219926722353	23.8337484503505	3.58351212052952e-84	1.0811825050561e-82	181.174332590301
IL23A	2.15956771114739	9.39887266972571	23.8165219797707	4.33956002966209e-84	1.30473589204866e-82	180.983264009448
C15orf42	1.7549744954886	8.94330922349932	23.8016885698567	5.11725216094925e-84	1.53057189201541e-82	180.818730388958
PAFAH2	-1.03444828454682	9.69510002785665	-23.7920297044231	5.69712204401512e-84	1.7010681502061e-82	180.711589448957
XKRX	1.81693573018659	7.08578538930628	23.7910185116079	5.76150764979518e-84	1.71732662499412e-82	180.70037261965
C10orf57	-1.11858649865041	10.6365352976157	-23.7907206325564	5.78061289936376e-84	1.72005569370397e-82	180.697068338974
RAB27A	-1.55727494844175	10.2787313223089	-23.7784246859646	6.6270872421601e-84	1.96854096636536e-82	180.560670677489
KRTAP13-2	-2.38894987890471	7.88351911087581	-23.7661041052156	7.59963185542253e-84	2.25355807060969e-82	180.423994861117
SEMA4G	-1.64936165826774	11.2161574552821	-23.7556392493037	8.53702918108794e-84	2.52719452881247e-82	180.307901324985
CADM3	-2.07829642510992	6.63072183933554	-23.7484211183225	9.25017240361235e-84	2.73362359852394e-82	180.227823812935
TH1L	1.14496513510476	11.5051668555706	23.740028450386	1.01546155037474e-83	2.99578486055948e-82	180.134713981904
KLF3	-1.04548029568678	12.9897100610468	-23.7309183589751	1.12367689218901e-83	3.30376294424552e-82	180.03364240525
PTGER4	-1.38640775651021	11.8042527186548	-23.7306390216876	1.12717134158996e-83	3.30841055236116e-82	180.030543266679
IMPA1	-1.21243168362148	11.94288239716	-23.7041196460608	1.51361687836399e-83	4.43515399884013e-82	179.736310013777
HOXD10	-2.79809847420902	9.87910070053978	-23.6949996106232	1.67512203386794e-83	4.90008624729423e-82	179.635117914188
HPGD	-2.5584012419573	10.172637127385	-23.6886663346854	1.79731190450926e-83	5.24863652114122e-82	179.564845028274
CDS1	-1.17842699098901	11.6486827403739	-23.6800042918009	1.97899454710033e-83	5.76945324287868e-82	179.468730577911
PROCR	1.64328962441903	11.7963808423824	23.6794315260237	1.99163614598131e-83	5.79653294473482e-82	179.462375060245
UGT1A6	-2.34828769517748	11.4344081705803	-23.6742133375384	2.11059267909052e-83	6.13242457749863e-82	179.404472591916
KCNB1	-2.94053028345768	4.92129214623643	-23.6479951356735	2.82485735385172e-83	8.18025694026608e-82	179.113535692868
LY6E	2.07211438886219	8.9398064701927	23.640471233128	3.07133124829526e-83	8.87912619072382e-82	179.030041003125
CENPN	1.55397922115005	11.561084339689	23.634756789086	3.27280469301225e-83	9.43004125546598e-82	178.966625217166
SPON2	2.0914356019927	14.2647502555768	23.6292282940676	3.48029480689257e-83	1.00112040967652e-81	178.905272071768
UGT2B11	-3.35521681016568	10.4104854839814	-23.6212343592281	3.80380090816248e-83	1.08874354470717e-81	178.816556814105
S100A9	3.12502714147731	10.1922222222868	23.6158647489559	4.03782454964565e-83	1.15381670767395e-81	178.756964786586
PDCD2L	1.11629032494985	11.0951809076142	23.6075091226976	4.4309538363373e-83	1.26406485020791e-81	178.664232225197
CABYR	1.85334673901974	6.37832198745824	23.6024212034974	4.68886264657627e-83	1.33543751950594e-81	178.607764392811
SIM2	2.96020257775653	6.2145559567829	23.5962612279252	5.02129059029508e-83	1.42776433758259e-81	178.5393974304
MGC16121	2.02349138841129	8.81370613529911	23.5925029740462	5.23558252700384e-83	1.48625206448017e-81	178.497685621968
SSFA2	-1.05319559518113	12.8583743004379	-23.5905757337148	5.34899583706391e-83	1.51595803329772e-81	178.476295562677
TP53INP2	-1.77404774870723	8.54042272322618	-23.5901144207176	5.37650547800872e-83	1.52126066618355e-81	178.471175525087
CPT2	-1.11578044083745	11.2902148434614	-23.5812934225264	5.93062040015607e-83	1.67257039931318e-81	178.373271531055
CA9	3.65011106333348	6.74007548071364	23.5515627783221	8.25445184851742e-83	2.32415250093109e-81	178.043275678188
RFC2	1.00522906385604	9.58750517355684	23.5494150172267	8.45398682752218e-83	2.37646380933664e-81	178.019435596383
FAM135B	-3.11420535867224	5.28767191881894	-23.5489012325211	8.50243009346191e-83	2.38620148467158e-81	178.013732582859
PCK1	-3.70630598208224	11.2773109569385	-23.5397824061001	9.40992538780267e-83	2.63660923994056e-81	177.912512323303
GSTM2	-1.12201448309248	7.8617344219847	-23.5389124085287	9.50141404108816e-83	2.65793601848434e-81	177.90285510635
FMO5	-2.28611065778391	10.2912433853916	-23.5298115877504	1.0513456263728e-82	2.93629453775978e-81	177.801832184187
OTX1	2.78816523969436	5.92030413987291	23.5174965048347	1.20567261255137e-82	3.36188195577226e-81	177.665125962354
LOC646808	1.08741328431735	11.0049549223862	23.5172295312223	1.20925792698819e-82	3.36644944311945e-81	177.662162318273
GPR4	2.00556330782185	7.39712173361941	23.5157739986814	1.22899334942811e-82	3.41589019693137e-81	177.646004580686
B4GALT4	-1.01212517022853	10.8109536008589	-23.5103058923127	1.30605690028692e-82	3.62425548830822e-81	177.585303099119
LAMA1	-2.77338005594085	10.0053149684962	-23.5037379393776	1.40503688750404e-82	3.89267271012339e-81	177.512391136069
EBPL	1.00602646838924	14.0277050184309	23.5015265370109	1.44002400066808e-82	3.98322158776796e-81	177.487841718215
LOC344887	-2.37946432078724	9.62580483488754	-23.4965602609181	1.52180550008454e-82	4.20271141940279e-81	177.432709166593
RUNX1	1.08916951264982	11.0299834115101	23.4914850084666	1.61018316376851e-82	4.43968844262042e-81	177.376366137662
TNFRSF11A	-1.77880594074886	9.74146850358274	-23.4888015603556	1.65896746297537e-82	4.56691552546468e-81	177.346575497787
PHLDA1	1.93612182866887	10.2592883527788	23.4795293087343	1.83919933887647e-82	5.05502037686749e-81	177.243636931819
PTRH1	1.04018367016593	11.1769897667287	23.4758703825812	1.91559656003237e-82	5.24830956098884e-81	177.203015679132
LIMK1	1.06327588651877	9.10166859437327	23.4532512137666	2.46362397415956e-82	6.73910304830229e-81	176.951890686943
KIAA1274	1.43515673792564	9.1216092800796	23.4497054375211	2.56273775494434e-82	6.99914854778479e-81	176.912523163814
NR5A2	-1.81785516702653	8.54423907150709	-23.4489146480642	2.58538076474186e-82	7.04985215470935e-81	176.903743258068
RETSAT	-1.35306651652429	10.2836784710215	-23.4319047640345	3.12393458224804e-82	8.49160079526795e-81	176.714883515488
KRT17	3.01043756896111	6.47988125731262	23.4236235734332	3.42539665062226e-82	9.29642971679084e-81	176.622935235901
VSIG2	-3.76399772781266	11.9888033805799	-23.4125434517067	3.87474847444631e-82	1.04830440729621e-80	176.499906925606
IQGAP3	1.28369067382453	9.41237289341035	23.3994994636342	4.47987810751664e-82	1.20823920004287e-80	176.355068795347
MCM7	1.13070067863815	14.836988391243	23.3974855409376	4.5813844426028e-82	1.23369118759684e-80	176.332706172095
GNPDA1	1.15580943433293	8.88462102613887	23.3919541081567	4.87217450086873e-82	1.30995571961149e-80	176.27128454802
UAP1	-1.17068500247485	11.561652123728	-23.3848778182143	5.27125082341444e-82	1.41505255023585e-80	176.192707547894
JAG2	1.97287470627735	7.73528877353682	23.3645306271203	6.61042324124458e-82	1.77179840301762e-80	175.96676002038
CSF2	3.79521651358382	6.13136649467838	23.3555721999079	7.30326281163109e-82	1.95144988388683e-80	175.867276995503
SEMA3E	-2.48064971677224	4.3357392224092	-23.3418263813833	8.51018990667274e-82	2.26693625742001e-80	175.714626363724
CENPF	1.5138430818313	12.5275937013044	23.2854586975307	1.59345314387569e-81	4.22509477781026e-80	175.088602624362
PLK1	1.59365069427984	9.614569168978	23.2716209789562	1.85872833057567e-81	4.91340907935661e-80	174.934908589256
CLCA1	-6.1363615908931	13.115820489955	-23.2601302602401	2.11227837616075e-81	5.56662630595535e-80	174.807279120859
SLC30A10	-4.71051366266128	7.30749383311602	-23.2528463488026	2.29063220219137e-81	6.01830539688213e-80	174.72637387487
SAMD13	-1.79392385073657	9.92409899659196	-23.2462620547039	2.46478291662711e-81	6.46603445563724e-80	174.6532385318
SLC35A3	-1.33528309857545	10.6128909811012	-23.2449647358911	2.50062718303454e-81	6.55012768792443e-80	174.638828391004
SLC25A23	-1.15426223800173	11.5218170292751	-23.2444457298081	2.51511264851837e-81	6.57810400417332e-80	174.633063451638
PPY	-1.97014581086011	8.14541764824311	-23.2425239245636	2.56948482285703e-81	6.71015915672996e-80	174.61171665428
SIDT1	-2.08854958518724	9.46590634806841	-23.2272582643398	3.04530297457416e-81	7.92879485307802e-80	174.44214769636
LPHN3	-1.9516552719751	7.95535524906393	-23.1862466673434	4.80690566014164e-81	1.24965090304554e-79	173.986571241895
ANKRD20A2	-1.91375240091625	10.131978330954	-23.1775678411242	5.29441446227473e-81	1.37432188023732e-79	173.890158106447
ASPHD1	1.79562114846582	9.57142009615731	23.1746139130105	5.47138164072682e-81	1.41812962226215e-79	173.857342541449
MTBP	1.24267129828049	7.0789840503927	23.1642927726549	6.13746865120498e-81	1.58601731004532e-79	173.74268225294
MT1M	-3.04570025510083	13.1085338306442	-23.1582270403948	6.56615953963691e-81	1.69174018064446e-79	173.675295398253
GZMB	2.3979324779928	10.8118548333839	23.1500558237278	7.19137868968783e-81	1.85006777957326e-79	173.584516613002
ECHDC2	-1.09195618813431	14.3652018598969	-23.145659884828	7.55201692061818e-81	1.93995941342715e-79	173.535679016593
ALDH4A1	1.4507872995126	10.3275643744258	23.136755590053	8.33889545347485e-81	2.13891431156785e-79	173.436753708683
MFSD6L	-2.05519070262462	9.67246478279705	-23.1236988801455	9.64337831147427e-81	2.4698477666484e-79	173.291692855723
ANO5	-3.72646766087441	8.11814760327696	-23.1201799591851	1.00286194809734e-80	2.56471558560751e-79	173.252596847964
AHNAK	-1.33671062717224	14.383038599293	-23.1188213894125	1.0181437086201e-80	2.59995102431672e-79	173.237502765169
RHBDL2	-2.63926110553763	11.1803961368186	-23.1160226539274	1.0503631149652e-80	2.67827102234783e-79	173.206407931861
UGT2B10	-2.55779422067183	12.1820631928049	-23.1113857221132	1.10600397019964e-80	2.81599361366884e-79	173.15488981987
CD302	-1.01742916295963	10.1063218881621	-23.0864616890501	1.45967115351478e-80	3.71099925028875e-79	172.877966993739
NEUROD1	-4.60972387516283	6.40305172145874	-23.0822939048353	1.52899203178157e-80	3.88152925777384e-79	172.831658936324
C20orf27	1.34393359506106	10.8291639149175	23.0802419035172	1.56432213720319e-80	3.96539605688692e-79	172.808859123672
PRKACB	-1.6928178887115	11.1358606992392	-23.0741367787163	1.67433872367735e-80	4.23806264347497e-79	172.741024534456
SLC17A5	-1.10595983632694	11.0411467021239	-23.0637766435799	1.87902842823679e-80	4.74921688119263e-79	172.625910543824
SPINK2	-3.36252844688757	7.61533842529013	-23.0477682888637	2.24560633763152e-80	5.66745144014214e-79	172.448033893346
SERPINE2	1.7824066739492	10.2237804408754	23.0458269495946	2.29466943500602e-80	5.78283457614928e-79	172.426462404508
CHP2	-3.79463234857985	13.8893726339137	-23.0285745154241	2.78059774649681e-80	6.99723054460506e-79	172.234756338724
SLC39A10	1.4511050493403	8.21421073541529	23.0211451323598	3.02037636270801e-80	7.58957362768839e-79	172.152200674149
C12orf48	1.21606413296805	10.3298650275769	23.0200511883113	3.05738822926075e-80	7.67142637263568e-79	172.140044632074
HOXD13	-3.76504039353415	9.31574714440679	-23.0197594003886	3.06733681618125e-80	7.6852346200205e-79	172.136802244874
SHROOM3	-1.13006341197795	12.0330005087376	-23.017544234654	3.14392697334109e-80	7.8657322018988e-79	172.112186971973
SCGB2A1	-3.78683518926278	9.59229445261817	-23.0134848630268	3.28927978370863e-80	8.21749550588941e-79	172.067078366187
CXCL2	2.85624485742806	11.9150985692547	22.9909849410532	4.22568903007039e-80	1.05264714628036e-78	171.817049209994
GLA	1.03655874240574	13.1433288719477	22.9808688063373	4.72949367022259e-80	1.17645304418429e-78	171.704631378415
FOXQ1	3.93548152399473	13.1514641580322	22.9708432774034	5.28803608830652e-80	1.31161503435643e-78	171.593218717506
CLDN8	-5.99528184287755	8.78968033023615	-22.9638166894436	5.71837793592329e-80	1.41429639136254e-78	171.515131974356
ACSL6	3.22327946322803	7.07184918305818	22.9602683842204	5.94882951593245e-80	1.46709507377233e-78	171.475699210457
TP53I3	-1.06887816308583	12.7067892426634	-22.9568800501986	6.17755613400883e-80	1.52133319721859e-78	171.438044033009
SEC14L5	-2.80811191759772	4.62218841849649	-22.9406166132232	7.40395896474392e-80	1.81559776712756e-78	171.257302866198
GNE	-1.99439854300902	13.789723528938	-22.9378220286147	7.63797707291413e-80	1.87033070306713e-78	171.226245255951
MSI2	1.12404002409972	10.3981958957788	22.9342093685152	7.95149734325218e-80	1.94434916648011e-78	171.186095780051
ATP5A1	-1.08232068744128	15.1348591021092	-22.9338058285995	7.98730768376744e-80	1.95034710786683e-78	171.181611006386
TSPAN3	-1.09665370226339	14.8778316896215	-22.9251454199491	8.79593370275654e-80	2.14476871443237e-78	171.085362227224
COL7A1	2.1815528048642	8.98583927721607	22.923445439926	8.96402531558617e-80	2.18267703740639e-78	171.066469099399
SPC25	1.53121500236632	10.3898377684418	22.906683392538	1.08035297927555e-79	2.6268835873018e-78	170.880177725548
PPP2R3B	1.19437954795811	8.78200897446895	22.8967310243305	1.20697162282743e-79	2.93063559205626e-78	170.769566253821
CXCL3	2.61855575375242	10.6613545216323	22.8954737713099	1.22398868535573e-79	2.96408052530168e-78	170.7555929288
EDN3	-2.95492384720912	9.23321041295581	-22.8954601133868	1.22417485832103e-79	2.96408052530168e-78	170.755441132177
FADS1	1.86969543007121	10.1420129539829	22.8918067866662	1.27500469905867e-79	3.082836536689e-78	170.714837297871
PTP4A1	-1.05601421818088	13.7048801695737	-22.8909525494573	1.28719127286309e-79	3.10795568788507e-78	170.705343098493
SSTR2	-2.03375367148804	7.7518319505978	-22.8692941223438	1.6382879365393e-79	3.9446687809041e-78	170.464622453487
CHGA	-5.94430342459536	12.3141235463529	-22.8658237532618	1.70284200088498e-79	4.09439951478436e-78	170.426050705024
HSD17B11	-1.10264848621366	13.6536862324879	-22.8594294820377	1.82852064169726e-79	4.39048122967532e-78	170.354980509076
FXYD3	-1.69600170711323	15.4105722640579	-22.8585199584174	1.84713546336013e-79	4.42902605971845e-78	170.344871408838
NLE1	1.19383337837453	10.7145543028559	22.8501054010909	2.02859670911519e-79	4.85739333894507e-78	170.251345398976
CDKL2	-2.75786231132911	5.50078398853068	-22.8474260762129	2.09003884178865e-79	4.99759218490209e-78	170.221565062581
FAM46A	-1.26199363331213	12.3273333718424	-22.8347076293455	2.40806479075421e-79	5.75008620201089e-78	170.080199852934
PDE7B	-1.5656094620563	6.68831108536392	-22.8331231623136	2.45093416245842e-79	5.84437928283877e-78	170.062588384304
SLC26A3	-4.35891210131939	13.7240567160092	-22.8218442719094	2.77897028553127e-79	6.61747083970587e-78	169.937221679679
ASAP3	-1.22747972477175	9.22353561800159	-22.8185074125411	2.88418650604818e-79	6.85857170791759e-78	169.900131610386
FAM3C	-1.00235043282345	12.072997628827	-22.8128356332447	3.07224806905544e-79	7.29574513981187e-78	169.837087946116
ZDHHC9	1.10211842228029	11.9044283942361	22.8081925190434	3.23529568948234e-79	7.66188929859872e-78	169.785477905552
NEU4	-2.50399600397049	10.2831597610096	-22.8054193273914	3.33677825683973e-79	7.8914121072839e-78	169.754652652227
RUVBL1	1.13072351278813	8.13033062203304	22.8031792208584	3.4210728638415e-79	8.07971416258085e-78	169.729752801443
ST3GAL4	-2.20178640612823	10.9071565562885	-22.7868398740517	4.10387021275455e-79	9.66590030491834e-78	169.548131186476
NTN4	-1.39172033961143	9.79053212983903	-22.782647223183	4.30004680254905e-79	1.01141781119004e-77	169.501526804899
TRAP1	1.16674682640216	10.6935450544902	22.7731741909937	4.77852622069205e-79	1.12243425683864e-77	169.396226295123
ANO7	-2.10965347392238	8.99962070741397	-22.7716513484663	4.86026522233366e-79	1.14008500900549e-77	169.379298547378
LGR4	-1.21662039834337	12.4000647722171	-22.7400045293783	6.91414976208959e-79	1.61529487955412e-77	169.027509541693
SPINK5	-3.86230825648205	12.4759584130878	-22.7372450166482	7.1299599032133e-79	1.66346486918693e-77	168.996833964312
KLB	-2.00034849731381	6.60189354624867	-22.7359692360426	7.23199809742713e-79	1.68499707693154e-77	168.98265197103
APPL2	-1.08560873940717	10.1465269271407	-22.7293358745478	7.78655569579599e-79	1.81176278423851e-77	168.908913051909
C7	-1.09264927388109	8.10616982539644	-22.718758241005	8.76016587291393e-79	2.0355611238029e-77	168.79132707255
CFD	-1.8012450554366	13.6977467208819	-22.7175494412068	8.87891025810811e-79	2.06038389989494e-77	168.777889399862
TTK	1.38234247973406	9.1315545968103	22.7102980251899	9.6258072808321e-79	2.23070986958479e-77	168.697278385639
PANK3	-1.05408918127075	11.274721092502	-22.6996896669067	1.08331260613117e-78	2.50713632326582e-77	168.579348555307
ARL14	-2.52931273688998	11.6669562385932	-22.6755296100525	1.41784016478816e-78	3.276954648243e-77	168.310764085171
DOCK10	-1.18724317876622	9.86058233149015	-22.6728542298837	1.46072855405296e-78	3.37157212850034e-77	168.281021818617
CLDN2	3.87565586812607	8.05475378995649	22.6687176025276	1.52960983036367e-78	3.52585263297695e-77	168.235034683696
ADCY3	1.19969836436452	12.4972282446528	22.664456404935	1.60396362794144e-78	3.69231999998024e-77	168.187662507721
DDIT4	1.47375336355878	12.7382268255617	22.6516816282035	1.84924283028778e-78	4.25129123005521e-77	168.045642872326
KLK1	-2.32402719968764	12.9775268356103	-22.651472693326	1.85355166637922e-78	4.25553800907887e-77	168.043320089596
TREM1	3.22508742967211	7.70020439335783	22.6460257786488	1.9694955518311e-78	4.51573462865465e-77	167.982765185126
ABCG2	-1.9567023534467	8.38814578150062	-22.6319824625355	2.30299183453954e-78	5.26641836448672e-77	167.82664028311
SLC22A5	-1.21048586703376	11.4212182771702	-22.6172984591885	2.71225307112815e-78	6.17779065792667e-77	167.663390587055
E2F7	1.41155568011102	9.20474737700665	22.6143441120392	2.80299791156426e-78	6.37608261777934e-77	167.630545329658
PRPH	-1.59116882271515	8.44880483734276	-22.6110242531906	2.9085977247895e-78	6.60760019266239e-77	167.593636362146
RNF24	1.04122403849894	8.12791577495226	22.6072275066229	3.03425239140904e-78	6.87498759406022e-77	167.551425408707
CCNB2	1.13024916576008	12.405707014766	22.6022031350077	3.2089200166169e-78	7.26123157686819e-77	167.495565930788
DUSP10	1.39006873210414	7.82422844073061	22.5858588285284	3.84973687675251e-78	8.67721657435428e-77	167.313853208478
CCNYL1	-1.4052030868225	9.15388415685559	-22.5835100447835	3.95179424986945e-78	8.89545803859739e-77	167.28773970988
NUF2	1.46440135554572	9.9289069567897	22.5833952075571	3.95685286423033e-78	8.89545803859739e-77	167.286462962025
PPM1H	1.64036178207878	7.25897177770933	22.5761387017249	4.28999313026802e-78	9.63187029039916e-77	167.205785687187
PDK4	-1.74849823615927	10.2850334801262	-22.5755963946889	4.31598837130847e-78	9.67766627278609e-77	167.199756341257
FNDC1	2.96465747378032	7.91438092536703	22.5751158842131	4.33915301894116e-78	9.71700484345269e-77	167.194414044716
RACGAP1	1.12631408861217	10.8929673584601	22.534448355113	6.82585273581603e-78	1.52264957544242e-76	166.742267264239
ABCA6	-1.591244856834	7.78098686848398	-22.5277831094964	7.35198086831728e-78	1.63790006767357e-76	166.668160985951
LEF1	1.86474742729146	10.2543575460809	22.5121157460805	8.75398984844578e-78	1.94773457528868e-76	166.493965075175
SLC35D1	-1.14055247763952	9.59458349807518	-22.506217101689	9.34856644196664e-78	2.07468570794248e-76	166.4283811733
HTRA3	2.1535179808864	9.36596088852158	22.5049829604962	9.47798657564094e-78	2.10071066563693e-76	166.414659380627
SVOP	-2.57520198769251	5.31471783205217	-22.5024133843189	9.75322694696225e-78	2.15618654039749e-76	166.386089527132
TCEA3	-1.91808407524793	12.676365851902	-22.4895873324516	1.12513399974373e-77	2.47787472453117e-76	166.243482298176
MMP28	-1.33992669137726	10.0611165272995	-22.4700322236603	1.39900154024619e-77	3.06928155174823e-76	166.026055584636
RNFT2	1.49285688890187	7.97381484750708	22.4654385863091	1.47246123228628e-77	3.22226706123609e-76	165.974980121409
BCAS1	-2.98671226871344	12.4709056331995	-22.4639234771702	1.49752654216775e-77	3.272975835777e-76	165.958133987536
F2R	1.40792999223434	8.66957292492935	22.4447490912501	1.85416294204588e-77	4.04221550341603e-76	165.74493744116
HHLA2	-1.64149397629963	8.95003892417713	-22.4341226206087	2.08719716175273e-77	4.54451694362484e-76	165.626782733423
CITED4	1.70565312835946	11.3124704472313	22.4096741994203	2.74067118650006e-77	5.95235219500164e-76	165.354940835163
ASB2	-1.50199512005874	10.3117542147695	-22.4048265452833	2.89276027752212e-77	6.27478540499402e-76	165.301039436461
MCM10	1.35528177994047	7.91731344852102	22.404713156743	2.89641694501902e-77	6.27484412850736e-76	165.299778660175
ERO1L	1.15002264653141	11.541530639468	22.399133866232	3.08217083729754e-77	6.66890731354191e-76	165.237742006961
TSPAN1	-2.39735167552533	15.608709939443	-22.3981732710593	3.11533384939063e-77	6.73223644853314e-76	165.227061044881
MAGI3	-1.03951572916183	10.9257644726714	-22.3976745075702	3.13269335915337e-77	6.76129872572329e-76	165.221515237803
RNF183	2.36354965128094	8.34116726097436	22.3965203982593	3.17323404693767e-77	6.84025813010704e-76	165.208682562831
ITGA11	1.7872361563807	8.61179077853986	22.3896470089372	3.42577967230333e-77	7.37545192712078e-76	165.132256428151
SCNN1B	-3.46128304341112	7.05345065805481	-22.3893860519518	3.43575420624169e-77	7.38772620864508e-76	165.129354808438
GALNT7	-1.37292970519005	12.5774546063718	-22.3792913240114	3.8447336625177e-77	8.24661979622902e-76	165.017109795958
KIF13B	-1.38563041573186	13.57572906828	-22.3650858805496	4.50402558526831e-77	9.64877253012622e-76	164.859156323254
HEXIM1	-1.0660919681728	11.2123722838434	-22.3555450299392	5.00916725443573e-77	1.07176340958768e-75	164.753069054831
CPT1C	1.70950768822022	7.70211903567334	22.347562256934	5.475091592985e-77	1.17000473991996e-75	164.664306214405
CNTN3	-3.15549435231316	7.20625908621558	-22.3263667787343	6.93345174750757e-77	1.47982115815939e-75	164.428626321719
S100A8	3.35981273742207	12.0486292074645	22.3245347590708	7.07642795207534e-77	1.50661682802313e-75	164.408255392476
C2orf72	-2.12153880493963	9.83681465683055	-22.3186401519606	7.55677266698779e-77	1.60690634522614e-75	164.342710929494
SRI	-1.15830792377206	13.1131084106637	-22.3150602830004	7.86426821629405e-77	1.67023917596181e-75	164.302904905974
FRZB	-1.8911942833381	11.4692344129076	-22.3026981625527	9.02558225854807e-77	1.91453087221815e-75	164.165445184368
TROAP	1.33650710758188	11.4693676331205	22.29984305451	9.3173057370279e-77	1.97398997036444e-75	164.133697958528
RCN1	1.01006436464986	12.8922981489699	22.2964127737513	9.68029494579142e-77	2.04838358657089e-75	164.095555103976
MALL	-1.69302399632432	14.0407403734361	-22.2942198458742	9.91972450046464e-77	2.09648162792216e-75	164.071170925631
FCRL2	-1.71632045734842	7.84120499896029	-22.2857891287959	1.08966692887013e-76	2.30014186401793e-75	163.977425788391
PLCD3	-1.4834276574801	7.78758651457858	-22.2811721100228	1.14718754985811e-76	2.4186071173106e-75	163.92608690652
EPHA10	-1.80245981307953	9.85203232447661	-22.2731499582583	1.25444542435534e-76	2.6383032233887e-75	163.836884593641
MND1	1.41990821838141	9.84323978839379	22.2633168613841	1.39969035434868e-76	2.93663189878399e-75	163.727545322892
TST	-1.11222282925405	16.5479032738707	-22.2578256212988	1.48799997036173e-76	3.11435151181763e-75	163.666485328239
TUBB3	2.59446780466833	11.5490782647346	22.2527436814733	1.57468389559773e-76	3.29179385575497e-75	163.609976520542
FRMD3	-2.02419353424355	8.90307847152709	-22.2429738963104	1.75576926331726e-76	3.66148842270553e-75	163.501340959684
NKX2-2	-3.17843890723051	5.12684609912966	-22.2323414926305	1.97658564149922e-76	4.11701356267934e-75	163.383113355672
BMP6	-1.24254514043799	8.21940534160573	-22.2215513984391	2.22908668605613e-76	4.6317849313147e-75	163.263132204404
ZNRF3	1.45249899354829	11.4192774815713	22.2202784687195	2.26092648386292e-76	4.68667830371969e-75	163.24897777468
GPA33	-2.00617939036043	15.0516331458072	-22.2175505020638	2.33070117956956e-76	4.82552838232317e-75	163.21864395836
UBD	2.67675012187628	13.6026598022592	22.182178543157	3.45657281575206e-76	7.12243514168316e-75	162.825322797251
PLA2G10	-2.5929085577578	12.4976715444669	-22.1771852210436	3.65432879152094e-76	7.52095668426357e-75	162.769799180865
ABI3BP	-2.45352419442329	7.44217756516701	-22.1732156892388	3.81957965854431e-76	7.85171143126208e-75	162.725659683745
CES2	-1.6335120514556	13.2889214802026	-22.1721686761837	3.86439852015765e-76	7.93440874305054e-75	162.714017347267
MLXIPL	1.75722762202387	10.2162591182823	22.1699530556311	3.96098278930874e-76	8.12306885665118e-75	162.689380598079
PRC1	1.16100001299267	11.7905809449472	22.1696665219684	3.97364850147647e-76	8.13938806795323e-75	162.686194466978
ERCC6L	1.5314191443353	8.14495590609395	22.1568812125286	4.58200561161129e-76	9.36332305124539e-75	162.544027379453
C1QTNF5	1.56548908743668	9.50071320330438	22.1547069920379	4.69435945156528e-76	9.58159223124681e-75	162.519851004569
KAT2A	1.03096142797229	12.8194739469186	22.1486258480372	5.02344993041847e-76	1.02412031128626e-74	162.452231383284
HOXD11	-2.68185201201174	7.73666011224307	-22.1331244690996	5.97050273542946e-76	1.21576032143822e-74	162.27986311832
PODXL	1.20838435756256	12.6845651492052	22.1282193275742	6.30588624174444e-76	1.28254307467386e-74	162.225320247181
NFE2	2.50529265267361	8.06342935853178	22.1270647155625	6.38753248989938e-76	1.29762234647921e-74	162.212481508796
CSF3	4.30264309138242	6.04204966578612	22.1134391534248	7.43472826946201e-76	1.50858664697722e-74	162.060971879223
CHN1	1.83375484331648	8.87849142848126	22.1036981106234	8.28705943617391e-76	1.67956252675937e-74	161.952656423708
OTOP2	-1.88529000125202	7.37560472947406	-22.101288712274	8.51253953648383e-76	1.723241024669e-74	161.925865165528
SIAE	-1.77056234732738	11.4552959654733	-22.0963335944876	8.99572448062672e-76	1.81892496866754e-74	161.870766868604
C9orf116	1.28677425315394	8.06646758081921	22.0929997855992	9.33615156545198e-76	1.88555360120951e-74	161.833696702459
MAPK4	-2.77605060250348	4.7331230366115	-22.0914743966901	9.4961812521382e-76	1.91563572330181e-74	161.816735204738
MCM2	1.16976507434779	11.2078551733078	22.086590615692	1.00272255877574e-75	2.02040414873136e-74	161.762430244832
DLGAP5	1.3297285573214	10.0898179753279	22.0774325283405	1.11044021266442e-75	2.23484172253114e-74	161.660597508459
VILL	-1.52440699411718	11.947898965356	-22.0687999085205	1.22255068974939e-75	2.45475683210074e-74	161.564607877924
LAPTM4B	1.3635804006953	13.6488972932177	22.067377858246	1.24207526997381e-75	2.49106696836511e-74	161.548795539438
CDC20	1.21104214398307	10.056406911346	22.0570300419701	1.39385964682355e-75	2.79224166561825e-74	161.433734265589
PNPLA7	-1.33220164446906	10.0318480692281	-22.0552021823695	1.42253743179097e-75	2.84639202787063e-74	161.41340963921
TFCP2L1	-1.57420732583455	12.2680619607756	-22.0539696734387	1.44220691221531e-75	2.88241307495702e-74	161.399704936425
C8orf55	1.05559700960275	11.1225605042994	22.0481429238854	1.53894130021563e-75	3.06865250266758e-74	161.334915313835
SERPINH1	1.29983339323271	11.6937270273214	22.0474058874797	1.55163091884523e-75	3.09039116647423e-74	161.326719961781
ALDH6A1	-1.05296874849735	10.2026763120897	-22.0416700663271	1.65402810681989e-75	3.29054521411994e-74	161.262941528699
PDZD3	-2.08895787282922	10.1984240425523	-22.0333258066114	1.81517700272433e-75	3.60284500839245e-74	161.170159238219
PSMC3IP	1.10708157104685	8.84630843719501	22.0327768621366	1.82631296966614e-75	3.62079112609957e-74	161.16405537119
IL8	4.48890927941962	8.42423663562809	22.0288233970488	1.90855706051162e-75	3.77951139314145e-74	161.120095721211
OGN	-3.6124275371519	7.10646008053359	-22.0224052799811	2.05003351544808e-75	4.05039764743615e-74	161.048731064746
KCNIP4	-1.53362642698158	6.64636930354249	-22.021597729339	2.06856185575686e-75	4.08233988154391e-74	161.039751717612
CLDN7	-1.22778004713042	14.6742213575457	-22.0206259573011	2.09108020604885e-75	4.11737979523605e-74	161.028946357253
CCNE1	1.01900034047576	11.8300853341546	22.0184349698568	2.14275425215756e-75	4.20734066651786e-74	161.004584269747
PDK3	1.02935179098234	8.39348147542769	22.0183799006283	2.14406937020027e-75	4.20734066651786e-74	161.003971942724
KIF14	1.29973513201013	7.98274031616711	22.0158130865933	2.20627191088626e-75	4.32449306070313e-74	160.975430979154
LIPH	-1.70966616095467	11.8197247028288	-21.9931370701516	2.84041955365787e-75	5.56117477277885e-74	160.723292637353
PSAT1	2.27715245197128	10.20931922776	21.9905496248026	2.923495523361e-75	5.71735187871776e-74	160.694522554685
SLC25A20	-1.08923866404728	10.6243610848489	-21.9884934390516	2.99124334502104e-75	5.84323332753941e-74	160.671659626881
TOX	-1.89047945672402	7.55187884325775	-21.9882142500091	3.00056240240961e-75	5.85482198790716e-74	160.668555298511
MTM1	-1.22098208256665	9.33026477456616	-21.9835680531939	3.15997970337606e-75	6.15199652161773e-74	160.616893867946
RIC3	-2.44367651202714	5.05676357955951	-21.9788891044735	3.32908101772908e-75	6.47392043132737e-74	160.564868372116
PLS3	1.22609091599728	11.1631221889253	21.9778160200835	3.36912172657156e-75	6.54442431561451e-74	160.552936701217
SPNS3	1.05747654334718	8.72025209439806	21.9622639446274	4.00652971917733e-75	7.74775008782302e-74	160.380013172456
ATAD2	1.1256730591629	9.02723311549527	21.9589655829447	4.15650263869303e-75	8.02878409136593e-74	160.343338851734
TTLL6	-2.38314783771595	6.78964448873653	-21.9574928802365	4.22526527071879e-75	8.15249843752081e-74	160.326963962023
EAF2	-1.37834964842706	10.0138303967642	-21.9556744759994	4.31174063480048e-75	8.31007492691536e-74	160.306745254873
IFFO2	1.18556982412944	11.134333635342	21.9446305732551	4.87629795389971e-75	9.38768808764122e-74	160.183949282851
STMN2	-2.74716492989807	10.5265034731243	-21.9423057425022	5.00425291414943e-75	9.62330638262685e-74	160.158099827073
ATP2B1	-1.01906579137566	9.59872010631265	-21.9388227557872	5.20226109269747e-75	9.99296553006154e-74	160.119373062099
TLR7	-1.41996641386044	8.13861745012312	-21.9375355844252	5.27740334778256e-75	1.01260542815166e-73	160.105061230312
TRIM29	2.20105715325025	8.85979652968887	21.9334766190589	5.52153829403982e-75	1.05827443489313e-73	160.059930373439
CD36	-1.57681290185649	9.60099957974771	-21.9315239858521	5.64297505569464e-75	1.08035163635492e-73	160.038219454813
GPT	-2.86602207191581	9.23242652709637	-21.9215296772535	6.30763594816226e-75	1.20493271018596e-73	159.927095201904
FAM92A3	1.49944355814043	6.95112670385089	21.9209904157343	6.3456466542265e-75	1.21085584280649e-73	159.921099303727
PLAC2	-2.33365647368917	5.80210078100639	-21.920228889723	6.39971446106572e-75	1.21848307932714e-73	159.912632111883
CFB	1.78207967234514	11.4727623808588	21.9054809792241	7.54257115753011e-75	1.43292274913605e-73	159.748655012315
COL5A2	1.94007806294863	11.7819790978207	21.903812376404	7.68410051794991e-75	1.45820779093653e-73	159.730102463961
SLC44A4	-1.56769246389702	12.2281141344879	-21.8811806206526	9.88774527086187e-75	1.87023348186718e-73	159.478470631476
MXD1	-1.33088170921397	12.8777722446348	-21.8715042841542	1.10132632030861e-74	2.08084474595577e-73	159.370885121072
SMPD1	-1.42596358531708	9.19595662750262	-21.8621649963942	1.2220914845756e-74	2.30649755298505e-73	159.267047721869
SETBP1	-1.42754252520563	10.5295084893164	-21.8529316661305	1.35449841545359e-74	2.55082446692392e-73	159.164389054639
S100A3	1.83896468851055	7.86216179799122	21.8495092714614	1.40714042630647e-74	2.64707765941091e-73	159.126338114087
CHODL	-1.33554696751866	7.75943433913505	-21.8389416408592	1.58295189328872e-74	2.97457307947559e-73	159.0088454564
KRT20	-2.36863796982249	13.4453273593061	-21.8307039737925	1.73509992137023e-74	3.253406446925e-73	158.91725835483
MMP10	3.39562149754064	8.27129519611933	21.8292637128163	1.76316503444631e-74	3.30244822486542e-73	158.901245466069
TCFL5	1.45991089867374	9.79660752839153	21.8273214389768	1.80173260784558e-74	3.37103390957081e-73	158.879651202737
IRAK1	1.04511014034835	10.9883063664475	21.8210865736577	1.93133063962997e-74	3.60570670603919e-73	158.810331986851
PGF	1.48975360235356	8.52131134205099	21.8138289987556	2.09397243562618e-74	3.90092623567947e-73	158.729642713799
SLC9A2	-2.59359896455901	7.53077231043551	-21.808391778479	2.22473225584552e-74	4.14006148967248e-73	158.669192336864
MOGAT2	-1.67101914944205	7.68445590430246	-21.7970067618627	2.52558107349194e-74	4.69486511812136e-73	158.542615922676
MET	1.21475271714762	10.6121180516756	21.7968416225904	2.53023172141914e-74	4.69845821695962e-73	158.540779944904
MELK	1.37531388666051	9.95199430819901	21.7962007080389	2.54836239330942e-74	4.72704818192416e-73	158.533654417104
FAM54A	1.30831757789068	9.65138921009462	21.7935297775482	2.62532905464859e-74	4.86459685924597e-73	158.503959720525
RILP	-1.12524982445843	10.7211299551972	-21.7844026257887	2.90631542964622e-74	5.36798943885939e-73	158.402486974129
FPR1	2.72116275440708	9.82653842717542	21.7803988010603	3.03888289064125e-74	5.60685244540085e-73	158.357973984778
ACVRL1	-1.38937248758106	13.5782917444392	-21.7753941863241	3.21312112148571e-74	5.92200831004744e-73	158.302334813235
CCL23	-3.76691796638553	8.2035848945483	-21.7719963654516	3.33707716083579e-74	6.14391799324059e-73	158.264559429636
NXT1	1.09932250855727	12.9722774575174	21.7678945704009	3.49310203268661e-74	6.42433488734958e-73	158.218957741903
ARHGEF9	-1.08092778341542	8.91423558730833	-21.7668386225512	3.53443561982275e-74	6.49344558931942e-73	158.207218273535
RAD54B	1.26740978538908	7.66528653900831	21.7630013330576	3.6888017186402e-74	6.76985181654477e-73	158.164557417181
PLS1	-1.51232893940971	12.1868912144535	-21.7553058440964	4.01898861443075e-74	7.36800372919182e-73	158.079003687033
HECW2	1.52692256544699	7.17538421261667	21.7531524138302	4.11656732364007e-74	7.53889998846287e-73	158.055063277282
SFRP1	-2.08543660460631	9.37161827003794	-21.7481484670117	4.35255829276535e-74	7.96264844077539e-73	157.999432899594
PAQR5	-1.24402329562439	10.2869794153855	-21.7459168147919	4.46212180866838e-74	8.14584602199144e-73	157.974623036467
CACNB2	-1.77299909393142	8.38698756817449	-21.7444314197143	4.53657205311078e-74	8.27302295930161e-73	157.958109538651
FAM55A	-3.54628636574769	11.8529834631842	-21.7310572309304	5.26540982866454e-74	9.58193738083712e-73	157.809426487991
F13A1	-1.80862214895166	9.95030608501057	-21.7291742237979	5.37702572387795e-74	9.77476558511062e-73	157.788492943113
KIF3C	1.57631293420829	7.35013937969477	21.721496125589	5.85717738044328e-74	1.06364372429731e-72	157.703135296049
EXPH5	-1.40095548961898	11.5558370735279	-21.7150288231897	6.29472368774725e-74	1.14190118692313e-72	157.631238607843
CTNND1	-1.12680862521225	11.5254448777876	-21.7085552825802	6.76542310537457e-74	1.2260024595987e-72	157.55927303978
ZNF469	1.980710991005	9.07179083988819	21.7010891598864	7.35216130731028e-74	1.33093366157885e-72	157.476273649213
RILPL1	1.08091739268522	8.4440832100671	21.6912132762806	8.2071579589854e-74	1.48260550464932e-72	157.366486420701
LYPD1	2.19696166608304	7.17498371638707	21.6823794109714	9.05584700097159e-74	1.63421172184548e-72	157.268283970523
FRMD4B	-1.091917217557	9.24262436006275	-21.6727761702329	1.00782937117564e-73	1.81682525222988e-72	157.161529753815
RBM24	-3.01262059285917	6.3297181381874	-21.6625365180268	1.12959625942059e-73	2.03421459717324e-72	157.047702127386
SUV39H1	1.15451849776031	7.85092110006554	21.6575756649045	1.19377400140003e-73	2.14755098191506e-72	156.99255598398
PID1	-1.41462357337969	11.2444994056537	-21.6542969145579	1.23817917594032e-73	2.22511866877924e-72	156.956108706071
SULT1A4	-1.05479355807594	13.3853178866313	-21.6534322477265	1.25016237564492e-73	2.24432057633949e-72	156.946496910561
KIAA1324	-2.06054661870067	11.6902775767253	-21.641549899934	1.42707998096904e-73	2.55926957582912e-72	156.814411517076
CLEC10A	-1.55205432730904	9.70018511864303	-21.63587570308	1.52018862612802e-73	2.72342186202085e-72	156.751337209705
CDCA4	1.16062713900028	7.58273500777109	21.6326360419004	1.57604785597929e-73	2.82057094556624e-72	156.715325362555
ASPM	1.31846864717058	10.7777783821354	21.6289465058354	1.64216780465053e-73	2.93586318581162e-72	156.674312906702
GYLTL1B	1.38597120395989	9.21161189536797	21.6166555675863	1.88310455176407e-73	3.36313135236542e-72	156.537689574029
MS4A12	-4.76597476643618	9.714278388003	-21.6057366518481	2.12663788845042e-73	3.79023874386916e-72	156.416319061632
FIBIN	3.00494297856347	6.18763452562759	21.5957190136779	2.37767365836076e-73	4.23328755980854e-72	156.304968262577
ECM1	1.37378272335128	9.50931125432001	21.5877833303152	2.59740353270814e-73	4.61025793361996e-72	156.216760383648
IL24	3.34954508945714	7.44827117365769	21.5841047103705	2.70603772516266e-73	4.79815181462688e-72	156.175871549505
CAPN5	-1.2778536867803	11.3213250465695	-21.5760499119049	2.96003388473928e-73	5.23777541447007e-72	156.086341015765
N6AMT2	1.09100821126533	10.1368324829644	21.5704708056957	3.14980615799911e-73	5.56787820649167e-72	156.024328801618
FOLR2	-1.3866449770948	10.1805607257212	-21.5600227785529	3.53852549169955e-73	6.24224782658182e-72	155.908199377817
FKBP10	2.25385700676721	10.3508674652237	21.5421801873014	4.31646079735366e-73	7.59908088234725e-72	155.709883457832
CYP2B6	2.32026641826476	11.1997331659259	21.5362530611444	4.61102165857664e-73	8.10939394033295e-72	155.644006020461
PAQR4	1.38493194524717	8.30809815957676	21.5300809038502	4.93914185251213e-73	8.66882074581013e-72	155.575405750484
CHCHD10	-1.11616863959303	13.5918704173902	-21.5191996037222	5.57549045490615e-73	9.75597965429328e-72	155.454467308276
CTSH	1.07102807872411	13.6066933926294	21.5071750074963	6.37446523356044e-73	1.11314903997771e-71	155.320824093993
OTUB2	1.30543755647136	6.79473081625666	21.5002312522	6.88698198118599e-73	1.20143435409428e-71	155.243651199726
GREM2	-3.09190835025519	9.62176243398253	-21.4832206781668	8.32345116306644e-73	1.44910195072601e-71	155.054599060522
TACC3	1.18538223451812	9.56098892761064	21.4830445610834	8.3397925002825e-73	1.45048624491835e-71	155.052641755635
GLIPR2	-1.25099724311822	12.7921290902204	-21.4789700756928	8.72693778929332e-73	1.51629447740003e-71	155.007359468571
GINS1	1.38548380847246	9.29557076190436	21.4720583685395	9.4252037187901e-73	1.63269460812067e-71	154.930546020511
UST	-1.62186837527931	6.6348499416309	-21.4672445768462	9.94426590022991e-73	1.72088557440615e-71	154.877048298294
CDT1	1.28193483733702	11.6716744468254	21.464410492831	1.02631280277309e-72	1.77428957343412e-71	154.845552100058
RGS9	-1.5068549834405	7.58538870416457	-21.4540062100379	1.15238996500413e-72	1.99026150998916e-71	154.729926752391
ANG	-1.47634663559473	13.2786402001201	-21.4407887454542	1.33513096273513e-72	2.30127059658673e-71	154.583040582051
TNNI3	1.98003360560457	6.85314264244184	21.4363044042406	1.40349691658792e-72	2.41669867469841e-71	154.533206643339
ZNF503	1.42077453631776	10.8993417187897	21.4261054310196	1.57230267098919e-72	2.7019849479186e-71	154.419868051205
GRINA	1.12636144734286	9.94824423828338	21.421417293806	1.65656641972662e-72	2.84396427648796e-71	154.36777061445
CCR10	-1.5606512761648	8.97784615727283	-21.4181661468196	1.71763905764015e-72	2.94588730441298e-71	154.331642126514
CTSS	-1.12825796590857	11.9987835393223	-21.4156518372874	1.76640971779001e-72	3.02523595900165e-71	154.303701905609
NEBL	1.19639178662931	9.60769894917138	21.4156012950533	1.76740416392391e-72	3.02523595900165e-71	154.303140257116
LRRC32	1.56902163760726	9.72183750541297	21.393282145184	2.2660639318593e-72	3.87111791047269e-71	154.055124313962
GPRIN1	1.42723087153273	6.74186653943744	21.3708722261526	2.90832879877263e-72	4.95849982970229e-71	153.806109324632
CHAC1	1.23884771526633	9.65711545108169	21.3680434576008	3.00139229175956e-72	5.11212511723539e-71	153.774677255574
KLK15	-3.24528604110482	7.03286426063421	-21.3643086083197	3.12884116098598e-72	5.3134976415644e-71	153.733177446843
FAM150B	-1.68561546707695	7.91783163308997	-21.3503791796913	3.65377319820898e-72	6.19278735790558e-71	153.578402943007
PPAP2A	-1.02256160897039	12.8439322718178	-21.3460277825189	3.83515714597621e-72	6.49384884815247e-71	153.530053927026
NOTCH4	1.24324528468486	9.09047495292712	21.3431541053232	3.95985247187609e-72	6.69187971982344e-71	153.498124286902
NPY	-2.30495715749026	8.06094198195816	-21.3229376095065	4.95946868389634e-72	8.36480922997072e-71	153.273502106819
GP2	-3.18657198866668	6.22842527030791	-21.3225463703332	4.98111927497058e-72	8.39313742940461e-71	153.269155196065
SLCO1B3	4.36004521565137	5.74522126827054	21.3136821538211	5.49779343384525e-72	9.24570553349385e-71	153.170669095165
NAPEPLD	-1.01626035478234	11.6481971131745	-21.3126631857069	5.56052028497173e-72	9.34210638353657e-71	153.159347930552
SOX11	3.39522682554567	5.28832866830427	21.312069432807	5.5974006710939e-72	9.39493813610402e-71	153.152751096086
CHRFAM7A	-1.75463610819436	8.145464297345	-21.3089325374115	5.79634379506768e-72	9.71941721912028e-71	153.11789904588
DKK2	3.29189695412727	5.23794774952165	21.3029024885108	6.19884560839833e-72	1.03842677207355e-70	153.050903595935
NAT1	-1.26431312795006	10.9745941287715	-21.2959797592396	6.69550634467078e-72	1.12054127479834e-70	152.973991191299
ECE2	1.06379928456395	11.9161826893897	21.2958775502427	6.70312967536079e-72	1.12073216467734e-70	152.972855644058
ZNF695	1.95447268783764	6.90336240781461	21.2943290832336	6.8196905804317e-72	1.13911894448795e-70	152.95565212318
FMO4	-1.24316696820451	8.09005442826147	-21.2904925030918	7.11729501110583e-72	1.18768143003859e-70	152.913027812004
SORCS1	-1.51795613200321	6.06514770329642	-21.28947201095	7.19861819983047e-72	1.20009364936036e-70	152.901690223252
GPR143	2.16853648482783	8.35659204492111	21.2772455359795	8.24830163360477e-72	1.37376337805163e-70	152.765856804751
EPB41L3	-1.29453203799663	9.31198789610128	-21.2749518018761	8.46164228053658e-72	1.40793909283846e-70	152.740374295564
CKAP2L	1.42526343391193	8.02017976941873	21.2698519169176	8.95596240658078e-72	1.48875652004777e-70	152.68371694126
REG1A	6.51154671032982	10.712129317694	21.2613923298386	9.84041176755909e-72	1.63420786395352e-70	152.589736136472
KCNJ6	-2.41796988643219	5.04652680595134	-21.2497289668412	1.1204772417962e-71	1.85722057106162e-70	152.460165998448
MMP12	2.09898504507536	12.2198390849281	21.2412484450345	1.2314128479665e-71	2.03719285317176e-70	152.365956491005
RASD1	-1.7291898224925	12.4557150011416	-21.2389390920799	1.26348053081379e-71	2.08824583333737e-70	152.340302341208
KLHL35	1.55665738411587	7.49010271836069	21.2186480443369	1.58367526495779e-71	2.61245973097236e-70	152.114898394155
TRPM2	1.84285446455044	8.90598512013782	21.2178069249589	1.59857295365031e-71	2.63452137490054e-70	152.10555499294
C6orf105	-2.91406198773394	11.1180052616561	-21.2082421841881	1.77816469404785e-71	2.92770583149516e-70	151.99930822163
SEMA6D	-2.17909088176252	6.89431808361901	-21.1992336347867	1.96572086788078e-71	3.2334331459489e-70	151.899241716162
PINK1	-1.12953416074855	11.8854903881474	-21.1827245121303	2.36226983178275e-71	3.87098775847016e-70	151.715864319405
KCNE2	-2.56200945028076	5.33017468123954	-21.17769971137	2.49815640301811e-71	4.08978483857738e-70	151.660051962001
FZD5	-1.12059874054522	12.2982161441016	-21.1614436198211	2.99364685092199e-71	4.89632608881166e-70	151.479493705093
NBEA	-1.79530686792209	7.98197980202735	-21.1553040776135	3.20536895994573e-71	5.23271185831367e-70	151.411302830729
KLK8	4.3098650127925	7.48938209099169	21.1544913152904	3.23449695669209e-71	5.2752814516314e-70	151.402275685967
FAM3D	-1.90144075681759	16.108688052049	-21.1415071847917	3.7373892333094e-71	6.0839910607771e-70	151.258066518124
EFCAB3	1.50692540661438	6.51070026254146	21.1251749443446	4.48240601889598e-71	7.27622866241068e-70	151.076677466885
LOC388796	1.37548796422804	12.305817960453	21.1224090552349	4.62253279631154e-71	7.48261675867359e-70	151.045959646882
CAMK2N1	-1.17357301107114	13.5492202057633	-21.1136206204977	5.0975087789605e-71	8.23604969819337e-70	150.948357077783
C13orf27	1.15401738240986	10.6370544037981	21.1049773070986	5.6122074561391e-71	9.05073157665418e-70	150.852368180612
DACH1	1.5763127648086	10.3998811385182	21.0921007329776	6.47692028763865e-71	1.04355077290491e-69	150.709370207534
ANK3	-1.13724172316915	11.2661854772045	-21.0871350982058	6.84491219919968e-71	1.10078922883501e-69	150.654226626886
RAB37	-1.30400018053908	9.7758546481675	-21.0801016175285	7.4021999600797e-71	1.18930513856745e-69	150.57612067276
CST1	3.03603676182363	6.42872130788532	21.0782521667045	7.55612524208479e-71	1.21290894322342e-69	150.55558296771
SLAMF7	-1.50460008150145	12.0185177909097	-21.067695332735	8.4980491577073e-71	1.36157807079188e-69	150.438353664506
ECT2	1.25025080666372	11.1785465121826	21.0605856119329	9.19769646878149e-71	1.4709507544153e-69	150.359404864117
KIF18A	1.33382072601437	7.77485566864096	21.0487729136284	1.04897746540646e-70	1.67448960498125e-69	150.228235677155
APOLD1	2.37997989579575	9.95424980234267	21.0477579592441	1.06089167450227e-70	1.69194605800694e-69	150.216965720933
PDE5A	-1.20756793197715	9.56798044766696	-21.0459954828244	1.08190313897599e-70	1.72386557296009e-69	150.197395420367
SYNPO2	-2.14879848853117	10.0001551279102	-21.0300881998561	1.29139838661548e-70	2.05388181304586e-69	150.02076706267
SEPP1	-2.08350118598222	15.0133836834901	-21.0298412055221	1.29495242972677e-70	2.05764132399966e-69	150.018024589133
BEX1	-2.52907807437538	7.1849136291977	-21.0265114088294	1.34383099266993e-70	2.13138992672273e-69	149.981052739814
ATP8A1	-1.61596841149299	10.0206496536133	-21.0209893099901	1.42899015009391e-70	2.26437962555669e-69	149.91973972462
BEND5	-1.5007407140752	7.22566110512894	-21.012121342546	1.57718044956015e-70	2.49462905873705e-69	149.821278669958
VEGFA	1.32437820492243	11.1165031189826	20.9985879896334	1.83347914888209e-70	2.88681125007956e-69	149.671022236779
SPERT	3.22155648721062	4.61147134829896	20.9825675366438	2.19121813787513e-70	3.44067022412218e-69	149.493159293392
CES3	-1.29384284900496	8.36801518537803	-20.9772875641209	2.32379256165644e-70	3.6422235544802e-69	149.434541431248
P2RY1	-1.6505248267527	8.66586138892779	-20.9669471618031	2.60710819340615e-70	4.08258029416716e-69	149.319745474592
B3GALT1	-2.59253727717493	6.15207242266514	-20.9657234017798	2.64284567877889e-70	4.13479783662711e-69	149.306159881465
WFDC2	-2.68681877369592	12.9485741048726	-20.9407492922525	3.48925906439188e-70	5.44425186870098e-69	149.028919331322
VIPR1	-1.92043091558414	9.97848478847057	-20.9380542474893	3.59545403776684e-70	5.60488813389658e-69	148.999002464705
SHC3	2.52633034733731	6.53784855744611	20.9256075180728	4.12939291292281e-70	6.42183921639879e-69	148.860838059859
LXN	-1.24770777650926	12.6463613498018	-20.9251138785272	4.15213084873185e-70	6.44941941714971e-69	148.855358534157
ENTPD8	-2.39804863709722	10.3951004721652	-20.9227429052326	4.26309883835524e-70	6.61583956171323e-69	148.829040228242
NOVA1	-2.11734417227459	7.06362474975809	-20.9095114657959	4.93908208501866e-70	7.6511515309859e-69	148.682171696451
DIRAS1	-1.21980211393801	7.81596240418909	-20.8948920080317	5.8112544615754e-70	8.97810251400497e-69	148.51990267162
ITGBL1	2.47024017296502	6.99305427320017	20.8931967783666	5.92187206736879e-70	9.14083252684568e-69	148.501086871676
CLDN14	2.01363855009334	7.07948088650496	20.8814441208806	6.74887526495522e-70	1.03895419038776e-68	148.370643584681
UGT1A8	-2.55783135194031	8.65211423860364	-20.8804805667815	6.82159391893216e-70	1.04921455222864e-68	148.359949251793
ISX	-2.44299627609638	12.6192863686872	-20.8789623440096	6.93776577249868e-70	1.06613417488851e-68	148.343098801256
LOC729680	1.27988982549826	10.1723566151083	20.8741688442437	7.31769686569892e-70	1.12351992374958e-68	148.289897200168
LIN7A	2.56296904067057	6.3574737499416	20.861674991044	8.40860459839475e-70	1.28558625566814e-68	148.151235247516
MAD2L1	1.27533659076589	11.0433274264027	20.8584329417282	8.71733570221836e-70	1.33131890123632e-68	148.115254482924
C9orf24	-1.51479875155099	9.54338100140361	-20.8462662100874	9.98046036100548e-70	1.52287907079491e-68	147.980229325189
B3GALT4	-1.08596048452907	12.0987526990116	-20.8416158055666	1.05102259911579e-69	1.60088799061795e-68	147.928620910893
SH3GL2	-2.61534601100063	4.81041517777491	-20.8414676689392	1.05275557542119e-69	1.60211605527126e-68	147.926976959061
TPD52L1	1.44941395693509	11.7090718838343	20.8409869284054	1.05839922077243e-69	1.60928810278924e-68	147.92164192786
RUNDC3B	-1.71784040142692	7.24769183581677	-20.8388485901461	1.08387095201968e-69	1.6465695095357e-68	147.897911754716
EPB41L4B	-1.21941986439704	12.8607477024818	-20.828824960932	1.21168671161737e-69	1.83912553735216e-68	147.786676751609
C1orf210	-1.17745914851465	8.93259446292265	-20.8066775444766	1.55008071596649e-69	2.3424646344081e-68	147.540912827212
SMPDL3B	-1.16559400862245	9.80076692250924	-20.7919863380486	1.82517124048449e-69	2.7557694677289e-68	147.377897781036
KLHL6	-1.29209256859399	9.62924651743766	-20.7779187208322	2.13421630944728e-69	3.21957517955712e-68	147.221809201847
CELSR3	1.55887678374533	8.09890635905425	20.7702137324347	2.32512254993696e-69	3.50450903603402e-68	147.136320728929
WSCD1	-2.61800952346551	6.90295878665427	-20.7663613267893	2.42688276945755e-69	3.65469941797753e-68	147.093578264603
PPARGC1B	-1.16009702210558	10.0435621700626	-20.7164997838124	4.22479821013888e-69	6.32914310718206e-68	146.540412385972
CEP250	1.05574860960207	9.77399372959743	20.7023662751584	4.94359522614741e-69	7.39315521363637e-68	146.383631270246
PEX26	-1.1087647974847	11.856391182655	-20.6987413073696	5.14687758244926e-69	7.69051163745746e-68	146.343421188311
ELOVL5	1.46766803541929	9.77079659496338	20.694365650283	5.40342020698714e-69	8.0668677494295e-68	146.294884714972
CSGALNACT1	1.61310090262671	8.69721384255057	20.6919956571749	5.5476688275881e-69	8.27507322617283e-68	146.268596139085
NHEJ1	-1.05192437716844	8.9256910268741	-20.6856788366123	5.95122351702433e-69	8.86173575902813e-68	146.198529367292
FAM19A5	2.02914520202489	7.3113509855167	20.6775939539742	6.51083598281886e-69	9.68668954139178e-68	146.108853286487
MT1E	-2.22158266183788	14.585284614907	-20.6727712268969	6.86939368613812e-69	1.0211356667752e-67	146.055361638436
PVRL3	-1.26165818268547	11.4534649367112	-20.650269364807	8.82146928148895e-69	1.30681714600155e-67	145.805792293058
SLC16A4	1.20085118844634	8.092426041171	20.6439916209198	9.45896938089753e-69	1.39885938970878e-67	145.736168994453
FETUB	-2.54067932519423	5.66726546588967	-20.6415902622356	9.71482751129497e-69	1.43546955568605e-67	145.709537139393
GLS2	1.52050991994786	6.59551749946285	20.6402243652195	9.86343505104224e-69	1.45618330625464e-67	145.69438899412
AGTR1	-2.70474941118059	5.20980516760306	-20.6278114213121	1.13225240880787e-68	1.66874506764454e-67	145.556729640221
RGS13	-3.16848470690449	5.60980552610951	-20.6235968895622	1.18654843071977e-68	1.74579142725816e-67	145.509991927722
CD164	-1.0152723877292	13.316336318898	-20.6185338443535	1.25522853616559e-68	1.84527133785975e-67	145.453845420689
CA4	-4.2749177116385	11.6202768195421	-20.6102482892987	1.37629969006205e-68	2.02153517772241e-67	145.361965171361
ST6GALNAC1	-2.9111860883696	13.9471179596715	-20.6098173699447	1.38290648063286e-68	2.0295150456011e-67	145.357186691527
SLC35D3	3.00036931235977	6.43689030905093	20.6014877154688	1.5170316816287e-68	2.22069802811151e-67	145.264820320218
BMP5	-1.7502460289557	8.44980046653759	-20.6009067551295	1.5268575677583e-68	2.23319066255546e-67	145.258378236176
KCTD1	-1.20170694431818	9.34905610479028	-20.599035092889	1.55894806438712e-68	2.27819899722101e-67	145.237624062351
CAPN9	-2.82739193479231	9.48657100549092	-20.5901626515375	1.72048748266485e-68	2.51214422299915e-67	145.139242745593
MYC	1.50923393507722	10.0736349693423	20.5877133908407	1.76795749808052e-68	2.57927841576506e-67	145.112084885492
ADAMTS12	2.34490249558638	4.83697387928848	20.5862667257562	1.7966086204422e-68	2.61886760794307e-67	145.096044107036
SEMA6A	-2.52465041339526	9.48576005443939	-20.5826866254319	1.86952390220231e-68	2.71827831970341e-67	145.056347933923
FAM83E	-1.44312710584035	10.9762967851391	-20.5810710886434	1.90338885307637e-68	2.76519214218356e-67	145.038435023323
MEST	1.00893321255042	11.3836107572598	20.5775056256486	1.98031423721013e-68	2.87453169881518e-67	144.998901901982
ZNF91	-1.06192623581125	10.3505470663604	-20.5751395180058	2.03307126558695e-68	2.94863557378081e-67	144.972667272854
DNMT3B	1.36068966286474	8.84269893118331	20.5633856717065	2.31671994610022e-68	3.35720489758429e-67	144.842347862735
PODNL1	1.67069169792384	6.48581089035669	20.5627095259485	2.3341908647743e-68	3.37968941961625e-67	144.834851347709
BTNL3	-2.82293202546363	12.4438912712078	-20.5607949093721	2.38438042491766e-68	3.44658601889435e-67	144.81362384966
C6orf97	1.66381255917254	7.41985203004624	20.5469190476139	2.78184592374909e-68	4.01775708686502e-67	144.659785662401
PTCHD1	-2.25786636083595	4.97587893192007	-20.5457758031925	2.817407148265e-68	4.06572076621079e-67	144.647111156052
BDH1	-1.2859211379583	12.0721440499933	-20.5252531557789	3.53894982888928e-68	5.09420188524878e-67	144.419597449147
FGL2	-1.29185101116821	10.2756477671106	-20.5201940010427	3.74355682370044e-68	5.38424379102606e-67	144.363514476435
GRAMD1A	1.27120777953243	7.11612593603806	20.508645569584	4.25601350073624e-68	6.10605488802723e-67	144.235499069997
FAM55D	-3.87351064925598	11.9354779098215	-20.5067109911406	4.34847188845988e-68	6.23353084640915e-67	144.214054649601
ECH1	-1.0887550324135	12.1776941986806	-20.4923412108554	5.10109915044989e-68	7.30636305824174e-67	144.054773499132
CCR2	-1.62018409945374	8.78413503720409	-20.4919354807844	5.12414202223535e-68	7.33329199341099e-67	144.05027633249
NCAPG2	1.13887142902635	9.420552703746	20.4893947570819	5.27082369400018e-68	7.536972706524e-67	144.02211477135
PLA2G16	1.81030188175318	12.7303178055116	20.4782484820753	5.96555143659563e-68	8.50927831979087e-67	143.898571980487
ISL1	-1.53133913184188	7.47219859494488	-20.4730917909241	6.31723234235905e-68	8.99607188918478e-67	143.841418213322
BCL2L15	-1.19483216141246	9.31597747576856	-20.4653032745032	6.8880818341088e-68	9.79812062279897e-67	143.755097032221
HRK	-2.24720568968572	8.3580996340525	-20.4639499552689	6.99240435287903e-68	9.93300628205198e-67	143.740098283784
GRIN2B	2.66300913865187	4.83721273604609	20.4503721634627	8.13059192824593e-68	1.15403672623576e-66	143.58962098064
HGD	-1.97705189340929	11.2294207117551	-20.4427800845233	8.84591628374536e-68	1.25453815187358e-66	143.505484532929
SH2D6	-2.26889046457296	7.25788535048006	-20.4395211334878	9.17196016030682e-68	1.29758467472491e-66	143.469369184183
KLK6	3.14353156048586	7.64154848441354	20.4369955041522	9.43287824186128e-68	1.33340636995337e-66	143.441380755116
SGIP1	1.71855217546567	7.22859671481982	20.4289669665112	1.03125986650784e-67	1.45657030818526e-66	143.352412292893
ACSL4	1.15544833778147	9.14867793063413	20.4188420105917	1.15398956530728e-67	1.6285854371455e-66	143.240216452426
CNTN2	-1.75918871587878	6.12602726041071	-20.381150672626	1.7537758406701e-67	2.47100869873713e-66	142.82259531719
SELENBP1	-1.96195147203243	16.3415709740108	-20.3794680588048	1.78685003021833e-67	2.51351206854471e-66	142.803953431546
HAPLN3	1.54375191532023	8.97513722855309	20.3764138734145	1.84848561010429e-67	2.5980991241856e-66	142.770116071609
SYT4	-2.80975445967835	5.13680925936477	-20.3731960793292	1.9157234054269e-67	2.69041642835258e-66	142.734466558227
AKR1B10	-3.13663085189892	12.1380011139438	-20.3710492003516	1.96193807449363e-67	2.75308323310438e-66	142.710681839472
CCDC3	1.7580426811892	11.0078306621771	20.3691709741022	2.00328268862766e-67	2.80882004225426e-66	142.689873631449
SLC22A18AS	-1.66603229040706	11.5912527741312	-20.368471481303	2.01890193932687e-67	2.82842599084951e-66	142.682124238862
PRPS1L1	1.0582659309564	8.15249225302034	20.3601726169896	2.21376748723133e-67	3.09891597726763e-66	142.590186287722
SLC5A8	-2.68698463022949	4.29696778425054	-20.3563696701569	2.30924070028275e-67	3.22994767204597e-66	142.548056887521
PRR11	1.1561484964084	10.6930832632332	20.3548457655913	2.34864374711628e-67	3.28240526274424e-66	142.531175121468
FGD4	-1.00213088810508	11.527444136199	-20.3540584031982	2.36926490533987e-67	3.30855021676217e-66	142.522452788937
ITGB7	-1.06172874774787	11.8502601391158	-20.3538529068219	2.37467660947759e-67	3.31343093015727e-66	142.520176322653
LOC646627	-3.52039159641528	11.4492727214826	-20.3506104170037	2.46172112118737e-67	3.43211570508768e-66	142.484256640446
RIMS4	-1.45979234467804	6.55488780398525	-20.3503409170793	2.46909781750894e-67	3.43962635528563e-66	142.481271194166
B3GNT6	-3.13707531613494	7.81881213820625	-20.3453209585747	2.61061416651036e-67	3.63384039538093e-66	142.425662098196
RCAN2	-1.41502320077715	10.8406527715019	-20.343164304266	2.67387518514966e-67	3.71890218832401e-66	142.401771909552
GPRIN2	-1.78268210567957	11.6141315996421	-20.3391385693521	2.79609040568753e-67	3.88575650591046e-66	142.357177701026
PKNOX2	-2.25051897755371	5.41575166817687	-20.336502464791	2.87912824740558e-67	3.99794129647772e-66	142.327977240172
PPAPDC1A	2.67602169664524	6.65186635131247	20.3348228157994	2.9333187126055e-67	4.06992085903081e-66	142.30937173035
B3GNTL1	1.06387463896856	7.68687100179307	20.3314600569801	3.04489452620936e-67	4.22134214668063e-66	142.272122779607
CIT	1.03967115938783	10.7159811455528	20.3285809561498	3.14378758509896e-67	4.35495190474285e-66	142.240231690686
TCN1	3.8228611728981	6.94938638798732	20.3165042945609	3.59481296299569e-67	4.97177012034156e-66	142.10646582563
SLC17A4	-2.75373867811096	9.58277354170952	-20.3164126440851	3.59847215363995e-67	4.972852645254e-66	142.105450695662
SLC39A8	-1.11851916144119	13.2611856907964	-20.2986166432366	4.38439303230858e-67	6.03482378523493e-66	141.908348090754
KIAA1462	1.88241291397922	8.95371129681789	20.2967616942875	4.47560224851482e-67	6.15546632238061e-66	141.887804177085
ABP1	-1.67349003569158	11.1209318931792	-20.2952336833634	4.55215866315755e-67	6.25578052215165e-66	141.870881290598
MYO1A	-1.70426371929539	13.8400875223652	-20.2929523295036	4.6689020518043e-67	6.41111824238226e-66	141.845615261826
SFRP4	3.55769164633496	5.88568543767478	20.2879666071436	4.93455843994385e-67	6.77052748490074e-66	141.790399197435
SCG5	-1.53216259781388	9.60540863525024	-20.28129323637	5.3139356313889e-67	7.2795023134272e-66	141.716494610763
PROX1	1.80730751935064	7.44724202868581	20.2551429518373	7.10331269584306e-67	9.70000552020022e-66	141.426913166467
C19orf59	1.86690508910048	7.21291691197311	20.2430805972851	8.12076186302251e-67	1.10544670147979e-65	141.293349288302
PGM1	-1.06044686688525	13.1974287379	-20.2426342139022	8.16108892321216e-67	1.11006219751764e-65	141.288406720662
TRIP6	1.39203908631219	12.2981915602437	20.2133158959994	1.12989423271277e-66	1.53204796040301e-65	140.963802564194
MT1F	-2.2547702033078	11.8935611836968	-20.2128851564352	1.13530737149965e-66	1.53818133530454e-65	140.959033863576
FAM101A	-1.67344722459234	10.8197729643737	-20.1987486304326	1.32810653917229e-66	1.79517637601333e-65	140.802534236268
C9orf16	1.00014073208861	9.9371277560834	20.1983253506724	1.33435841809286e-66	1.80221783843667e-65	140.79784844006
PDGFB	1.32859688618869	7.2035451440554	20.1914350123563	1.4403672224895e-66	1.94236104074871e-65	140.721572245547
NR3C1	-1.11655645115825	10.7635606183366	-20.1867897815848	1.51654549627702e-66	2.04349481992495e-65	140.670150829638
BAI3	-2.48468248200222	4.92532781755764	-20.1652225257272	1.92649197122349e-66	2.59184382867795e-65	140.431422040771
SLC6A20	2.27623440838876	6.2638239252763	20.1617689526738	2.00173083825213e-66	2.68888288513619e-65	140.393196574233
CYP2J2	-1.10187303973272	12.8509470614512	-20.16115889213	2.01532353190606e-66	2.70503984624162e-65	140.386444256316
BHLHE41	-1.39829429751698	10.6502329369488	-20.1467561325915	2.36445317689424e-66	3.17119212739702e-65	140.227036271472
GPR19	1.34740440271224	6.94784580740049	20.1464655293236	2.37208728055599e-66	3.17896472141488e-65	140.22382002324
ENPP6	-2.47326152862548	5.49192952363575	-20.1446415888818	2.42056772090142e-66	3.24142329658743e-65	140.203633686581
KIF23	1.03328472866781	10.7971334118188	20.1401578099191	2.54399870300665e-66	3.40144234938739e-65	140.154010521658
TWIST1	1.76079430301589	7.1631119332344	20.1389123413801	2.57938746076735e-66	3.44609354109319e-65	140.140226783058
SOX9	1.07563921612962	10.0669603012819	20.1342962427299	2.71489509412024e-66	3.62153598666286e-65	140.089140630012
OSBPL1A	-1.13343130413004	9.61442810575457	-20.1245703917992	3.02414368905497e-66	4.03094804135561e-65	139.981508820794
EPHA4	-1.7341583680859	9.41464055513526	-20.1098095815357	3.56205861960635e-66	4.74428886099805e-65	139.818167022689
C5orf30	-1.07328970021878	11.728470703376	-20.1096989050792	3.56643358251029e-66	4.74645910503756e-65	139.816942331537
DOPEY2	-1.04847078021364	8.63065161776207	-20.0808259049995	4.91238831784028e-66	6.52268580943339e-65	139.497470768784
KCNC1	-2.37842641977848	4.99532510594442	-20.0727492920748	5.37264238901345e-66	7.1283378066972e-65	139.408113533498
COL10A1	2.60905958475802	9.20813765369136	20.0685576619312	5.62824936658874e-66	7.46174655288237e-65	139.361740011464
LRRC3B	-1.99010174887834	5.40200229470649	-20.0629091292528	5.99203030844223e-66	7.93794789060147e-65	139.29924979224
RAI14	1.14263141205557	9.38221890616942	20.062724734906	6.00429394120531e-66	7.94810364897071e-65	139.2972098511
MARCH3	-1.14268087143944	9.99258432331942	-20.0515048147393	6.79969636778614e-66	8.98037821285613e-65	139.173088266394
EYA2	-1.8680276334197	8.26323772593516	-20.0485587861553	7.02546568803567e-66	9.27146952784433e-65	139.140498672593
PPARGC1A	-2.20227930639546	9.28730124623499	-20.0436358276007	7.41958284642751e-66	9.78411504569327e-65	139.086040946754
P4HA3	2.12854224597847	5.17706362136062	20.0418348528564	7.56922051397281e-66	9.97383264066783e-65	139.066118919796
DNASE1L3	-2.42581754330709	11.5835866428379	-20.0392131741632	7.79245616447467e-66	1.02601661973677e-64	139.037118754305
THSD4	-1.2401689538822	9.26259976439275	-20.0342054570382	8.23731628709866e-66	1.08294086670237e-64	138.98172607758
ELOVL6	-1.29415850641599	10.376831133529	-20.0117567371578	1.05649014204765e-65	1.38473097617285e-64	138.733427873871
CCNO	1.98284092438791	9.21945607624002	20.0070053681547	1.11362618776054e-65	1.45851284348517e-64	138.680878166459
GABRE	1.30514401642098	12.3018295957501	19.9978220366342	1.23295769800989e-65	1.61235799419024e-64	138.579315030385
LRRC7	-2.2527703234977	4.74063842467132	-19.9948372509636	1.27443166540099e-65	1.66533443926321e-64	138.546305812193
GFI1	-1.3657601005849	7.9250013054131	-19.986382729883	1.39963360546372e-65	1.8261785487741e-64	138.452808715956
ASB9	1.57514115103611	8.99661742664467	19.9854290976335	1.414505964413e-65	1.84419148663438e-64	138.442262920435
FRAS1	-2.21859222302483	9.14618928767944	-19.9841022635025	1.43546173181359e-65	1.87010266914796e-64	138.427590138799
MYEOV	1.51385787715242	9.27587819964694	19.9738237309536	1.60866940826856e-65	2.0941774646195e-64	138.313928558771
DLX4	2.65176213355416	5.33591277586291	19.9735932340724	1.61278419234853e-65	2.09795433538912e-64	138.311379759659
TACSTD2	3.18238821900507	8.97898807438021	19.9702584056834	1.6735076621949e-65	2.17213245096817e-64	138.274504086584
BEST4	-2.61883354822138	9.82010997311017	-19.9603967862627	1.86677849261191e-65	2.42107026108587e-64	138.16546064769
KRCC1	-1.07003056531993	12.2734856996763	-19.9598637752273	1.8778381687339e-65	2.43358817549263e-64	138.159567117289
OR51E1	1.79483827712613	6.86764319303347	19.9584049778186	1.90844344580336e-65	2.47139852367404e-64	138.143437204789
MPEG1	-1.08256885850726	10.7302658043555	-19.9529002137006	2.02849071682753e-65	2.62292801140721e-64	138.082572195311
STC1	1.86935267436156	5.53749152011363	19.9506957838485	2.07865518982635e-65	2.68578407486681e-64	138.058198782768
TNFRSF10C	1.975554321326	8.50272533175618	19.933750439504	2.50802908296842e-65	3.23573184972822e-64	137.870851157546
NOV	-1.66925507023466	9.46068821787217	-19.931180707864	2.58047033776654e-65	3.32670926169336e-64	137.842441709629
GSG2	1.40101207721266	7.73010810534104	19.9280926746282	2.67029457836691e-65	3.43994431228071e-64	137.80830274381
CTSG	-2.44277389994224	10.0081383715002	-19.9263341676194	2.72283543253673e-65	3.50501704822748e-64	137.788862271407
ITPKA	-1.6330034697414	12.2099161782972	-19.9201662443075	2.91542463349195e-65	3.75013847200959e-64	137.72067671926
ADA	1.19125704209519	11.5949254136635	19.9174108583843	3.00580355910727e-65	3.86351910259081e-64	137.690217039929
PLCB1	1.54390755173497	8.81232407262222	19.9151096751921	3.08342665355482e-65	3.96034769588824e-64	137.664778737818
SFTA2	2.75682441723003	6.51232587884715	19.8950267023291	3.85180995565758e-65	4.93625578305473e-64	137.442786180265
LOC389023	-4.99450971565052	9.04790202537757	-19.8921762231399	3.97538671043759e-65	5.09085077407741e-64	137.41127961893
MEI1	-1.40897681740902	11.4500837473463	-19.8860783208167	4.25321719219929e-65	5.44260687037315e-64	137.343880705046
SCIN	-2.21123132402616	9.18896095177995	-19.8748857128191	4.81465147361441e-65	6.15648629259215e-64	137.220176919932
CENPH	1.12441169636167	9.0483658050883	19.8610643629519	5.61118346202469e-65	7.15912470047843e-64	137.067430164217
CMTM2	2.94836076846959	6.54445313724532	19.8570327721873	5.86743228023858e-65	7.48054345580859e-64	137.022877226605
ZNF540	-1.50579192131946	6.31177123678049	-19.8523535479756	6.17954579812818e-65	7.87265937789535e-64	136.971168580749
NTRK2	-2.69437681699172	8.47583476782076	-19.8508859745504	6.28081360080771e-65	7.99578096691927e-64	136.95495116465
FAM19A2	-1.94915405614369	5.58155302580551	-19.8480784974382	6.47918420513521e-65	8.24224698589975e-64	136.923927519129
NTN1	-1.63723634187371	9.26178001470318	-19.836292359898	7.3826335153078e-65	9.38463001563539e-64	136.79369175646
LPCAT4	-1.04256575232609	9.24969972544487	-19.8295567783759	7.95440352104707e-65	1.01040211661912e-63	136.719268081382
LRRC8E	1.3658164853407	8.44315108182636	19.8259354984575	8.27988853656264e-65	1.04943337991272e-63	136.679256533713
CD177	-4.17058471727319	10.4871850754174	-19.8224794820202	8.60292601742754e-65	1.08957791200943e-63	136.641071751877
MT1H	-1.82285808087277	14.5432507936485	-19.8210953429749	8.73580860791715e-65	1.10559779805031e-63	136.62577890822
SLC26A7	-2.5136097296689	4.9764962356569	-19.8200364821026	8.83884657311973e-65	1.11781989433865e-63	136.614080025022
ADAM12	1.70008673009407	7.14362267474776	19.8162430005645	9.21806398167404e-65	1.16322547529329e-63	136.572168113659
BGN	1.34766082667444	7.10501296548204	19.8119262594826	9.66940842529029e-65	1.21751444178018e-63	136.524476125428
FAM3B	3.75094665948837	8.419157779126	19.8080743637256	1.00907657523645e-64	1.2687211514682e-63	136.481920811744
ERN2	-1.76427286194468	11.1674812791093	-19.8074366429517	1.01622754062597e-64	1.27678355540274e-63	136.474875434623
CTSK	1.43596968269858	13.3758035929432	19.8062292942988	1.02990493667386e-64	1.29302807154812e-63	136.461537024014
RORC	-1.57469947578319	9.62381455606214	-19.7976108397177	1.13303267879301e-64	1.42147089629707e-63	136.366325720586
GDPD2	-2.54979056549154	7.15694485978428	-19.797261473559	1.13742419220786e-64	1.42594557178313e-63	136.36246624113
FMO3	2.39568244527855	6.34628002391896	19.7728242422754	1.4908280893418e-64	1.85955526757151e-63	136.092525315895
WDR4	1.30903758365838	9.76271917960601	19.7693253255708	1.54971056068843e-64	1.93048506246059e-63	136.053878381597
C8orf51	2.29402912791632	5.55160303984269	19.7693127288715	1.54992669290566e-64	1.93048506246059e-63	136.053739247443
UNC13B	-1.0166479898873	9.88433758499452	-19.7677069202917	1.57772708293416e-64	1.96369660257493e-63	136.036002715385
CACNA2D2	-1.8398939345803	7.87378023014041	-19.760162580686	1.71515786756878e-64	2.13321217370713e-63	135.952675949336
KIFC1	1.2859000707515	9.32087082580057	19.7552663504468	1.81068837838709e-64	2.24879171591639e-63	135.898599362614
TRIM10	-1.1723340010452	10.2711090803446	-19.7516171568587	1.88533061651067e-64	2.33478479213729e-63	135.858296729411
FOXP2	-2.01662926084538	8.19830128211854	-19.7514352080202	1.88913174097299e-64	2.33781743292349e-63	135.856287262295
CP	-1.31104419415052	7.3863695802791	-19.7495529635829	1.92890634386867e-64	2.38362636689075e-63	135.835499631526
CPEB3	-1.15235620464218	7.27793708703833	-19.7476233184565	1.97055161767128e-64	2.43334974045007e-63	135.814188744195
CREB5	1.78482287514317	7.28109093448225	19.7431619593214	2.07030908116907e-64	2.5547111631157e-63	135.764918686759
FGF9	-1.86357015173396	8.32337542839531	-19.7384531578946	2.18107955731442e-64	2.68947955683679e-63	135.712917354566
GPM6B	-1.52021525569389	7.66009990786679	-19.7337336661953	2.2980453885119e-64	2.83168985578002e-63	135.660799423045
CHRNA3	-2.50995799609904	6.89543628062534	-19.7196226845185	2.68650646056054e-64	3.30800026283266e-63	135.504978842966
C1orf115	-1.30855239844713	8.66902210799908	-19.716406420582	2.78385872026061e-64	3.42056500041687e-63	135.469465072788
RCAN1	-1.08107897440595	11.393218525504	-19.7064383478494	3.1085504001152e-64	3.81680534923235e-63	135.359402639452
CCNF	1.3977579237427	6.54797592508472	19.7048738843114	3.16283929095057e-64	3.88070728615709e-63	135.342129221193
FSIP1	-2.18698477082714	7.14683778384607	-19.6634290277715	5.00318409289074e-64	6.10840724561406e-63	134.884591591847
CHRNA7	-1.77747263403702	8.34493433568966	-19.6605396487415	5.16570966311663e-64	6.30238452053354e-63	134.852698115618
DEF8	1.09653836255667	11.8592780671661	19.6497567023861	5.82022928852972e-64	7.08093764532736e-63	134.733679063961
LOC145694	1.79493431632406	7.09989328212142	19.648168401761	5.92340335784697e-64	7.19633150038359e-63	134.716148529799
MMP14	1.40852013898733	9.63738138450629	19.6386269164562	6.58283812810333e-64	7.98625302165968e-63	134.610840025345
C5orf34	1.17958968980752	6.6191112366316	19.6278534291403	7.4160217852143e-64	8.97188135918719e-63	134.491941539833
CTPS	1.02374802557777	11.5854859681081	19.6258581482283	7.58152067448253e-64	9.16568737205972e-63	134.469922075052
KIAA1257	1.70413071838107	8.1943804520735	19.6192770764695	8.15400472543858e-64	9.84402469925853e-63	134.397296818829
FBXL2	1.53618092687526	6.97400048364399	19.6051826883655	9.52959279604805e-64	1.14806690075316e-62	134.241768645331
EDNRA	1.5855101115405	8.48290630833487	19.6048893795294	9.56055735027069e-64	1.1509952330883e-62	134.238532199808
CLCA4	-4.50974719389045	10.2333971484483	-19.6047432753236	9.57601904175716e-64	1.15205439940082e-62	134.236920050469
PAG1	-1.14360854120293	12.2885100919389	-19.5942598590212	1.07532290935654e-63	1.29098489284416e-62	134.121247375219
TMEM100	-1.51242327774866	6.68779511332311	-19.5895636228296	1.13264753463151e-63	1.35886263558012e-62	134.069432199612
CRYM	-1.51287540886998	11.3106770263175	-19.5829195164159	1.21900395650693e-63	1.4584180207676e-62	133.996128152307
VWA5B2	-1.84454088209251	7.10402242897451	-19.5774623929044	1.29483258230632e-63	1.54806816617646e-62	133.935922343584
POLR1D	1.08776857657129	12.4439890876259	19.5347394625607	2.07665732328065e-63	2.47253800309063e-62	133.464653911327
KIAA1211	-1.80195932077768	7.95873156729013	-19.528145471113	2.23369361340119e-63	2.65585248889132e-62	133.391928490689
INHBB	2.43909610251659	8.1217762156874	19.5270835361219	2.26007052460466e-63	2.68536764462992e-62	133.380216656095
KBTBD11	-1.12206663894688	13.1490082982329	-19.5167971410737	2.53224409723794e-63	3.00669202974242e-62	133.266774609517
B3GALT5	-2.93842445038671	6.53630094625417	-19.5091895298135	2.75439729005877e-63	3.26822377148497e-62	133.182880081324
MICALCL	-1.01961203116321	9.506068489869	-19.5062421788079	2.84560833957693e-63	3.374134223224e-62	133.150378680663
GNG2	-1.06182362134161	8.71627561742732	-19.5060139922618	2.85279461860042e-63	3.38033676260206e-62	133.147862419582
RELL2	1.04875746820788	9.6377700675251	19.4704054038491	4.22849110966752e-63	4.98990814361311e-62	132.755245727675
FAM161B	-1.07314330266385	6.58357148709748	-19.4689517478802	4.29696557100442e-63	5.06379964495735e-62	132.739219846772
C16orf55	1.07141201374127	8.23442733551974	19.4650167106514	4.48793700369305e-63	5.28524897274152e-62	132.695838676653
FOXD2	-1.13555703838097	10.6489478057048	-19.4638222852027	4.54756480254111e-63	5.35182439117296e-62	132.68267115695
ATP13A4	-2.14273368065637	5.44987660530361	-19.4592146057041	4.78510093420887e-63	5.61989299936162e-62	132.63187642065
SHISA2	2.41633205531213	5.57746649665215	19.4532269812857	5.11239796187575e-63	5.98396316620907e-62	132.565871626175
LOC727916	-1.46380877791575	7.3607550042666	-19.4430441616039	5.72120625603233e-63	6.6829874158302e-62	132.453627083452
MS4A8B	-2.75511033967088	8.96388909163452	-19.4424831584289	5.75677852216708e-63	6.71999912837438e-62	132.447443408079
PLAGL2	1.05856083120455	10.897285194174	19.4415260516017	5.81797804215116e-63	6.78685589694394e-62	132.436893721967
ASAP1	1.11413683384589	8.3137473782171	19.4244251320158	7.02787096625554e-63	8.18167227371217e-62	132.248410852767
CNGA3	-2.461973569232	5.0797139575165	-19.4191284315737	7.45136638319162e-63	8.66302770898566e-62	132.1900361615
SI	-4.45291059056539	9.13861400416335	-19.4082946129623	8.39867656451429e-63	9.7578172343631e-62	132.070643758064
LOC100133319	-1.10389539813916	6.510566640072	-19.404381022268	8.76971077407885e-63	1.01683943569601e-61	132.0275168338
USP53	-1.11100057079131	11.0538242286089	-19.3959206309506	9.62875347744487e-63	1.11569631446426e-61	131.934289133753
CACNA1A	-1.52779845846896	7.23629572959417	-19.3939879978551	9.83650128140806e-63	1.13900491730062e-61	131.912993610902
MT1L	-1.79452449510614	14.5128741677246	-19.3753120205744	1.208984137979e-62	1.39712017228483e-61	131.707219316308
KIF1A	-1.87459467273369	6.38327183048238	-19.3730231169777	1.23993416012812e-62	1.43097341523999e-61	131.682001728955
CCL15	-1.25535873151082	10.7134530123349	-19.3686725697386	1.30096081267665e-62	1.50040096928312e-61	131.634071464082
DHRS9	-2.97344930682949	11.9015894472019	-19.3487560211872	1.62098029143309e-62	1.86698915911361e-61	131.414668245259
SHCBP1	1.46134229705302	8.32840755966739	19.3420010725728	1.74650319227625e-62	2.00888537512121e-61	131.340261879638
MB	-2.82253451522126	8.20037904567134	-19.3395173340494	1.7950607256269e-62	2.06199400828158e-61	131.312904172294
KLHDC1	-1.076180108494	6.99473611755887	-19.3364151400378	1.85760842452661e-62	2.1310109119586e-61	131.27873502265
CCDC85A	-1.98372180745877	6.57182947472413	-19.3275536153214	2.04853525870244e-62	2.34536937433429e-61	131.181133815326
TFAP2C	1.05992193171773	7.09212017805002	19.3159507728814	2.32848177357814e-62	2.66059437552009e-61	131.053348950476
HAS3	2.25799249438906	7.90866881043628	19.3059677692527	2.59975476580231e-62	2.96859711962948e-61	130.943412260332
IGSF9	-1.08012295750946	12.000589406711	-19.2871216305822	3.20091075873723e-62	3.64301153370963e-61	130.735892866682
OAS3	1.18765230882815	9.41502252720784	19.272138522703	3.77648952949516e-62	4.28679914549654e-61	130.570930475552
FCRL5	-1.98918629782938	9.38083716890047	-19.2436613853501	5.17081966252199e-62	5.8426882565804e-61	130.257450114637
PDGFRB	1.69346281453833	10.7683994405037	19.2432405232047	5.19488672708342e-62	5.86604844793065e-61	130.252817697127
KRT6B	4.00423995520812	7.44038771737884	19.2413305508572	5.30552331190051e-62	5.98316288428806e-61	130.231794867577
FLJ38379	-2.87516190745442	6.41606413841696	-19.2349766198843	5.69080737523406e-62	6.40929497739716e-61	130.161860072755
KHK	1.37236243790714	8.53161330487382	19.2287049154704	6.09851612592871e-62	6.86028498643153e-61	130.092833538358
PCSK5	-1.21477185522597	11.1926026725898	-19.2229670934211	6.49703528376821e-62	7.29829408614587e-61	130.029685744744
MYOM1	-1.20606760221851	7.76370087140676	-19.2040669697985	8.00315780104163e-62	8.97267134010426e-61	129.821698921881
RAB3B	-1.62811084590191	7.9228310662998	-19.1991889097338	8.44557104889704e-62	9.4625425984013e-61	129.768022985733
CCR8	2.18850246474051	4.7345467949035	19.199009223693	8.46232623120841e-62	9.47517460395926e-61	129.766045840523
NNMT	1.71591734005563	12.8341919645233	19.1975107385262	8.60335538204588e-62	9.62684840419476e-61	129.749557614447
BUB1B	1.02019418356905	9.47482513102415	19.1886690868515	9.48461842003881e-62	1.05992296862076e-60	129.652274387575
MTUS1	-1.08617207353883	9.14636631864436	-19.1836699150087	1.00222436058131e-61	1.11783579004708e-60	129.597272203205
DLG2	-1.03760229098057	5.94678273099766	-19.1793696402215	1.0509008787278e-61	1.17085579430125e-60	129.549961130563
HHIP	-1.74095811683606	8.39806638201639	-19.1691241989846	1.17660630285894e-61	1.30979843939635e-60	129.437248319284
C9orf125	-1.34032936406589	12.5958716306374	-19.1668807582738	1.20607797465018e-61	1.34087948718664e-60	129.412568806399
GNA14	-1.51268615531297	7.49155749060308	-19.1521240026277	1.41919970874087e-61	1.57579476973103e-60	129.250244075919
RTEL1	1.46232332875937	10.7141958169473	19.1395346840074	1.63051922219427e-61	1.80810880778028e-60	129.111775726368
FSTL3	1.37165839849652	8.39241982699695	19.1310115642375	1.79116092853689e-61	1.98497372644524e-60	129.018038613196
MCOLN2	-1.85421930342673	9.88478087701689	-19.1263070079008	1.88650905681823e-61	2.08929971648133e-60	128.966300634335
CST2	1.99025627912433	6.92855516048424	19.1178875466442	2.06998529028963e-61	2.28956530380852e-60	128.873712997099
BMP8A	1.52480410084447	7.04386386361995	19.1111019125468	2.23075446022491e-61	2.45952060640103e-60	128.799096736765
CPNE5	-1.26478080651585	11.5378554898378	-19.1105931842181	2.24329873335064e-61	2.47177492046946e-60	128.793502811891
ZNF350	-1.03088042099236	10.4721927104649	-19.1094201748265	2.27249222695573e-61	2.50234685475227e-60	128.780604604674
SOD2	1.39901918616855	13.2974423598212	19.0990261067084	2.54834076955232e-61	2.80252641374177e-60	128.666318400831
FAM55B	-2.19070822314873	7.92519382091059	-19.0938421198581	2.69818126221433e-61	2.96354241811698e-60	128.609322231421
TNFRSF17	-3.23284602538427	10.5281613987786	-19.0878227332155	2.88324949318294e-61	3.16279297196362e-60	128.543144035157
SPC24	1.05611527981067	8.74530144302379	19.0665333464323	3.64561454268334e-61	3.98642531397278e-60	128.309109956006
BCL10	-1.06250271014213	10.2978998966776	-19.0543175196921	4.17087057761476e-61	4.5550227761089e-60	128.174839279958
FGF18	1.20073466609425	6.36965769151734	19.0507843761508	4.33643368198185e-61	4.72985902170992e-60	128.136007046601
MYO5C	-1.09453164824961	11.8461608540431	-19.0477290715692	4.4848909067394e-61	4.88870075634998e-60	128.102427549991
BMX	-1.57141880203578	7.35514394721912	-19.0423918370591	4.75651549918499e-61	5.18151480465722e-60	128.043770341665
POU2AF1	-2.43341692839299	11.8769329367072	-19.0390192709987	4.93656732315987e-61	5.36750791715647e-60	128.006706500168
COL6A3	1.78388574964252	10.5438426973384	19.0357353504801	5.1184289163712e-61	5.56174727254715e-60	127.970617818822
TXNIP	-1.1503538061117	15.7463384608336	-19.0349625715901	5.16218906284331e-61	5.60577415316804e-60	127.962125494784
CCL28	-2.09335218210478	10.7593582533042	-19.0346600257839	5.17942298269978e-61	5.62095822504167e-60	127.958800732729
AGR3	-2.8258216576952	12.2235978606689	-19.03170709013	5.35067979589762e-61	5.80317141226337e-60	127.926350505931
LOC572558	-1.84771233572253	6.09103732413352	-19.029812164036	5.46354582569988e-61	5.9218670993542e-60	127.905527301327
RIMKLA	-1.43923076916558	9.96343538697749	-19.0181650220385	6.21145596251285e-61	6.71567546466054e-60	127.777544689142
PDGFD	-1.58275765443188	7.10882012355224	-19.0071437732585	7.01315297951821e-61	7.57771179436943e-60	127.656450689656
CDCA7	1.07610056812184	13.1823587491393	18.9908434323953	8.39222669197852e-61	9.04518797075591e-60	127.477373481944
CDKN3	1.28425151342544	11.0798620062523	18.9897120625195	8.49744045357637e-61	9.15288165491766e-60	127.464945020211
HTRA1	1.58565213732922	13.0041509030822	18.9887634889298	8.58666992417894e-61	9.24323472286461e-60	127.45452472299
AFF3	-1.19531038452173	5.99283038027315	-18.9769145378839	9.78341676323203e-61	1.05183898633554e-59	127.324368111362
DNAH2	1.46706906663741	8.32405115326437	18.9754733123983	9.93991401605855e-61	1.06800020826364e-59	127.30853761275
SIGLEC8	-1.02665694327222	5.99328159822851	-18.955663826999	1.23624724442998e-60	1.32417858498795e-59	127.090968194733
KLRC1	-1.50679454443966	8.22888224782356	-18.9444264843433	1.39904615392087e-60	1.49577674143377e-59	126.967563260492
IL6R	-1.19340592010011	9.36299951830153	-18.9437194445442	1.40997787175057e-60	1.50653259869121e-59	126.959799158622
KCNJ8	1.49086160882545	7.8305605314992	18.9329682750419	1.58711973807344e-60	1.69266662750238e-59	126.841744710969
KLRC4	-1.18273720697278	8.41720152447552	-18.9279385615678	1.67746460091068e-60	1.78791664738248e-59	126.786519002752
SH3BGRL2	-1.0934774659982	11.1810066266133	-18.9277128818127	1.68163664995509e-60	1.79125905141242e-59	126.784041117971
PHGDH	1.93900364829515	9.63968853673104	18.9032233696116	2.2018396221393e-60	2.33530082132173e-59	126.515182726181
FCGBP	-3.77224313639311	15.8345598048235	-18.9018826733482	2.23456598672958e-60	2.36855774240227e-59	126.500465477504
ST6GAL2	-2.73305392890155	7.68052662253497	-18.8668626885973	3.28501022500341e-60	3.46499431176687e-59	126.116099280784
RSPO2	-2.58593497593184	5.33532514587567	-18.8652590202927	3.34347987557356e-60	3.52451707859242e-59	126.098500767699
CLEC11A	1.17238596801851	10.3900410391332	18.8470963878061	4.08290008559694e-60	4.29089219937993e-59	125.899202565575
C4BPA	2.07241544513725	8.22457045815435	18.8093220978898	6.18570005591947e-60	6.47718852614996e-59	125.484806252212
FMN2	-1.57448413614707	5.75381301607179	-18.808118046723	6.26814127269169e-60	6.55954154493305e-59	125.471599658389
ARHGAP24	-1.51578080885645	7.98273897024376	-18.8019773092367	6.70598856445949e-60	7.00925818031291e-59	125.404247355967
ELL3	-1.16288714969594	10.1667203684689	-18.8002920458069	6.83140800255341e-60	7.13172593889754e-59	125.385763830234
OSM	3.48870043568136	10.1352586239212	18.7976349269617	7.03393218178972e-60	7.33872175973329e-59	125.356621805392
RNASE4	-1.37978024104568	12.060344808978	-18.786925196985	7.91288864601103e-60	8.24084451278547e-59	125.239169445936
PLSCR4	-1.05928837885086	10.0386422054043	-18.7855136645549	8.03663965839419e-60	8.36468551561221e-59	125.223690160779
FOXD3	-2.4641936470974	6.42281995796928	-18.7742777832262	9.09322484005861e-60	9.4587046350742e-59	125.100481021227
BLK	-2.17081850882902	7.29494041818716	-18.7692025628793	9.61494562832559e-60	9.99538063875482e-59	125.04483176955
PRAP1	1.49562816324318	11.6607610808011	18.7677135302043	9.77361470943017e-60	1.01481231889867e-58	125.028505159937
CXCL6	2.2964015087397	6.94512812444256	18.7646008403493	1.01137998746541e-59	1.04824563688861e-58	124.994376537781
ZBTB7C	-1.61334039694331	8.1591130939984	-18.7630647522683	1.02860132178047e-59	1.06545594073941e-58	124.977534677837
ZFYVE28	-1.2290592629358	9.30938993439175	-18.7606845715855	1.05586646441796e-59	1.09304308005136e-58	124.951438536681
CLECL1	-1.70210603007662	7.17203261062408	-18.7573769495051	1.09495864135373e-59	1.13283333283802e-58	124.915174908625
TRAF3IP3	-1.25810247711206	10.7172565725176	-18.7526511263263	1.15333464328755e-59	1.19251491107388e-58	124.863364468108
GRIN2D	2.8087946747298	10.7258181838521	18.7377780825125	1.35813299708773e-59	1.4009190485473e-58	124.700321667606
LOC389332	-2.3087203363487	9.8350564528902	-18.7284425867816	1.50485481226257e-59	1.55041299132272e-58	124.597994255278
AKR1B1	-1.09626788311586	12.2532882512056	-18.7265787754989	1.53599192840645e-59	1.58155023575287e-58	124.577565840992
LAIR2	2.1512191540023	6.89107163676366	18.7169180545643	1.70800336002705e-59	1.75657121285828e-58	124.471684440164
MUC13	-1.30425664527979	12.2937266213938	-18.7099170897516	1.84456523982572e-59	1.89588845815143e-58	124.394959718838
GPER	-1.99249364684948	9.96090524310566	-18.7014205634771	2.02503556183967e-59	2.07890824186961e-58	124.3018514382
KCNA3	-1.01717928376934	6.7696115986885	-18.6962381696862	2.14366736656983e-59	2.19938999603912e-58	124.245064257936
PLAC8	-2.51463679033971	13.3904683804449	-18.6957798148915	2.15448816142942e-59	2.20918098071126e-58	124.240041866973
CNR1	-2.09709696433128	6.33827134356692	-18.6856833039084	2.40718907409221e-59	2.46683371149414e-58	124.129415373705
FOXS1	1.60601793085608	8.07878363879271	18.6760054938271	2.67716279784901e-59	2.74187147210981e-58	124.023386135367
CAMK1D	-1.06417838619232	11.4428394376013	-18.6733810324129	2.75545396367815e-59	2.81871527361348e-58	123.99463438844
TBX10	-1.8120471965616	9.69171412582059	-18.6661363239763	2.98365121858472e-59	3.05034667456491e-58	123.915270076416
TSPAN5	1.21341446524181	10.2314401380246	18.6643350440054	3.04326115324063e-59	3.10945028470591e-58	123.895538241164
MGC4294	1.71607949385865	5.62015939268687	18.6482700843289	3.63040067345946e-59	3.6984305741171e-58	123.719571707392
C11orf86	-3.16633214524089	10.1411718346678	-18.6479103852739	3.64476784787066e-59	3.71088024464005e-58	123.715632065623
ITLN1	-4.90623380112089	15.4060085824007	-18.6235702851457	4.76133284309641e-59	4.83062923658748e-58	123.449075166409
PABPC1L	1.49281246880785	9.26534715551806	18.6174539840662	5.09199885757543e-59	5.15702848563351e-58	123.382102944913
HTR3E	-1.22833836311644	6.34116265678825	-18.6155047774971	5.20212627353473e-59	5.26547769419604e-58	123.360760345702
NDUFA4L2	1.51870309958167	6.36589575603336	18.602813011503	5.97975235077824e-59	6.0419613465958e-58	123.221802957041
SLC9A1	-1.21679792486488	8.43759953449512	-18.599283742821	6.21593053937291e-59	6.27692798859105e-58	123.183165266256
CNIH3	2.15366119352643	6.8808006566339	18.5929581918206	6.66279989463827e-59	6.72033165568882e-58	123.113917684704
CCDC74B	1.03674800717239	9.07689886863107	18.5850432202067	7.26742991912613e-59	7.32163918658814e-58	123.027276102935
FAM123C	-1.53854139062476	6.15884454246151	-18.5697894582077	8.59161968957974e-59	8.64562987156313e-58	122.860318483602
HSPH1	1.01710825526147	14.0749486813518	18.5658836449365	8.9678255961099e-59	9.01895107071251e-58	122.81757192512
PLEKHN1	1.5644657556845	7.37777918369512	18.5531006837103	1.0318016076188e-58	1.03708059258801e-57	122.677681970177
ROBO4	1.33318548046958	8.48358793672749	18.5468568728717	1.10495464529907e-58	1.10931799697621e-57	122.609359238804
FCRLA	-2.02264648605256	7.6284558627455	-18.5245026983644	1.41200175410223e-58	1.41593308149184e-57	122.364782950083
FLJ13744	2.41299146037917	5.01859222738779	18.510224884148	1.65135371821249e-58	1.65403262343323e-57	122.208597526962
TSPAN13	-1.09077572233082	11.9185472313264	-18.4911153015831	2.03631114798289e-58	2.03725388462547e-57	121.999591218615
PIGZ	-1.70048105448222	13.1680668812069	-18.4900343100113	2.06058987962062e-58	2.06035152335924e-57	121.987769308552
TUSC3	-1.34494944021605	10.1459686956776	-18.4898397818434	2.06498952763255e-58	2.06355716495443e-57	121.985641928287
LEPREL1	-1.89179496046092	12.5076748992445	-18.4874715798003	2.11930986153379e-58	2.1166163423568e-57	121.959743349793
GINS2	1.1594505921166	11.0869383068922	18.4854808564189	2.1660747335767e-58	2.16082515834241e-57	121.937973330592
KCNMB2	-2.15134011466004	4.98158448693681	-18.4742710395717	2.44932511787869e-58	2.44197996758286e-57	121.815393715183
MYOC	-3.52269077058368	5.05408628067097	-18.4731023326206	2.48090787974857e-58	2.47204238761345e-57	121.802614654953
CXCL11	2.94055643328922	7.61150430557393	18.4727579835996	2.49029082701199e-58	2.47853470451256e-57	121.798849447539
TRIM36	-1.49539887741158	8.94318641623981	-18.4640177890553	2.74069007039219e-58	2.72148477524068e-57	121.703286025817
GRHL1	1.29148228399085	7.434731485185	18.4537109551115	3.06848248639594e-58	3.039995714889e-57	121.590603913626
SRPX	-1.22862127153624	8.64101620185962	-18.4452357687252	3.36716574090436e-58	3.33399549420129e-57	121.497955388891
TIMM8A	1.03064753833039	11.0090734853324	18.4397296917956	3.57660488032766e-58	3.53934431431623e-57	121.437768578072
SCNN1G	-2.83189981837832	5.21613200311213	-18.4377125223811	3.65654936075834e-58	3.61638588951889e-57	121.415719768103
DHDH	1.27637471860156	7.55089476818933	18.4203622282659	4.42221938310389e-58	4.36366031364726e-57	121.226089525006
PLCG2	-1.10693776734825	9.4733701032047	-18.4079731718955	5.06512725566043e-58	4.98666970363653e-57	121.090703376203
MUC12	-2.78050973140423	12.2680541946056	-18.4057097871557	5.19229440183747e-58	5.10895763340729e-57	121.065971197897
PIGN	-1.12220430591799	7.74050632317898	-18.4050969601179	5.22727122325457e-58	5.14044737813567e-57	121.059274887026
KCNK1	-1.02095312877629	12.9379995387113	-18.3930178454358	5.96680425380038e-58	5.85105569709025e-57	120.927295847329
SLITRK4	-1.12994839783153	6.70339474588079	-18.3855849004655	6.4729290146248e-58	6.34016979064213e-57	120.846089889142
GSC	1.81970195529957	5.30907342287837	18.3823253444689	6.70819943111245e-58	6.56689421093273e-57	120.810480718009
SULT1B1	-1.71140360621255	9.67935248591995	-18.3816835286741	6.75552193708874e-58	6.60947726363272e-57	120.803469310453
FAM110C	-1.16418045072053	11.417898429416	-18.3814234646098	6.7747918603194e-58	6.6245815430544e-57	120.80062829781
DTNB	1.01391405949415	7.03827411158717	18.3807878257643	6.82212214977947e-58	6.66709144858041e-57	120.793684432729
MT1X	-1.62326302495173	14.3391128856818	-18.3752851948073	7.24591071609218e-58	7.07325265159806e-57	120.733574302238
STAP2	-1.04547040142935	12.396376075949	-18.3678689995765	7.85897930534854e-58	7.66305889626991e-57	120.652565939398
KCNJ14	1.30461587274773	9.0993476128139	18.3637808253036	8.2188177045299e-58	8.00940927147198e-57	120.607912738045
TMEM54	-1.02757987121983	15.4796627667017	-18.3258960366325	1.24437158002543e-57	1.20857841997077e-56	120.194204168803
ZC3H12C	-1.29486118236009	9.36519768384979	-18.3130845096293	1.43170269032673e-57	1.38818149805769e-56	120.054336655833
SLCO2A1	-1.23940370839828	10.2036140577226	-18.3021837515404	1.61311767246341e-57	1.56232931773375e-56	119.935344284816
WFS1	1.0622011141177	9.94363068758925	18.2972748993205	1.70214597839278e-57	1.64763156071973e-56	119.881763809148
S100A12	2.70644850575376	8.21893102799989	18.2959042906416	1.72786899778508e-57	1.67159480882532e-56	119.866804007538
BDNF	2.12737176832972	5.26894143923734	18.2830527019366	1.98877358411821e-57	1.92185118626247e-56	119.726543039436
PIR	1.11086356203952	11.136965192541	18.2807724189628	2.03901808806617e-57	1.96930417354681e-56	119.701658232029
MTMR7	-1.65232135781125	4.11178086365336	-18.2660485340443	2.3954205631566e-57	2.31093921293814e-56	119.54099034319
CCDC89	-1.10754613855911	6.20820228708154	-18.25234223341	2.78290164993236e-57	2.68325731868548e-56	119.391448846484
SCD	1.05633712182397	11.3098957699748	18.2514734770902	2.80947289658104e-57	2.70736719264732e-56	119.381971082019
IGSF5	-1.53413635606887	5.31023140717537	-18.2414066393008	3.1364921253712e-57	3.01745552940553e-56	119.272152513802
EPHB1	2.69392291780335	4.77658468668268	18.2367350266772	3.30090885083701e-57	3.17386608527643e-56	119.221194150596
C8orf47	-2.35537721418096	8.38401884792889	-18.2255905979583	3.72874966568761e-57	3.58324759424166e-56	119.099639996777
SLC17A8	-1.60403875281231	3.98933721416297	-18.2076085315385	4.53894375033592e-57	4.3569827626767e-56	118.90353717486
GUCY1A3	1.78825797221873	10.0649541643767	18.2028843268121	4.77953881403117e-57	4.58030304972122e-56	118.852023806834
AGR2	-1.51434669029691	16.3607806752517	-18.2004913063258	4.90623071219399e-57	4.69650700733166e-56	118.82593098844
TGM2	1.39531175657513	8.47469237989528	18.1814675398366	6.04034721441599e-57	5.77255514885703e-56	118.618525232211
COL1A2	1.85129337473129	11.1629373160969	18.1806522583759	6.09441446758845e-57	5.82100758650106e-56	118.609637618304
SLC18A1	-2.36378389250301	6.98917522643098	-18.1768565994812	6.35256717234305e-57	6.06088196884474e-56	118.568261103015
C20orf46	1.46679254991436	8.26819556042385	18.1740211506605	6.55251667680759e-57	6.24820233362656e-56	118.537352961556
CD96	-1.34655774130294	8.33299765636439	-18.159445659788	7.68398316878179e-57	7.31501657609579e-56	118.378486191425
LOC643201	-1.16768258493242	6.52964506952264	-18.1498405023014	8.5343130431663e-57	8.10665955440984e-56	118.273807815347
COL4A2	1.3595421650283	14.1462449670739	18.1472983642239	8.7746890665954e-57	8.33041321160359e-56	118.246105076396
GTSE1	1.16530080785489	8.88125415081541	18.1461622837683	8.8842885241669e-57	8.4252100935709e-56	118.23372498374
EPB41L2	1.03728945649575	10.3292592908672	18.1388004172722	9.62840875508121e-57	9.12087290727912e-56	118.153505019374
C1orf21	-1.07008642515749	11.0270458543179	-18.1372341263645	9.79458799196053e-57	9.27321123795256e-56	118.13643847379
CTH	-1.14031647887826	10.5517661244243	-18.1322053100004	1.03477465635331e-56	9.79156226548225e-56	118.08164571138
LZTS1	1.91482109638803	7.42073126494507	18.1218588425193	1.15859416284067e-56	1.09392549902728e-55	117.968922678754
CYP3A7	-1.50118998411288	13.1452762659841	-18.1126454516046	1.28125845144023e-56	1.20842313739764e-55	117.86855518955
ZSCAN18	-1.38973788417148	11.0124656052073	-18.1071256534708	1.36087684749005e-56	1.28211656345547e-55	117.808429335806
NOTCH3	1.61109106241999	8.86528568178353	18.1039320690864	1.40917928826695e-56	1.3269004104335e-55	117.773644062407
UGT2A3	-3.22976695022469	6.40923834747132	-18.1028601569958	1.42577271122158e-56	1.34179415523128e-55	117.761968820543
SLC44A2	-1.13218204166705	12.266048217046	-18.1017113411013	1.44377338502585e-56	1.35799533625282e-55	117.74945609893
ZP3	1.32977919225706	7.98604153242043	18.0959525921086	1.53748627616881e-56	1.44535414586223e-55	117.686735127108
TP53TG3	-1.14421420554563	8.8625404391877	-18.0954791328204	1.54545606502619e-56	1.45205676370505e-55	117.681578660904
C18orf18	-1.01352298033357	8.67404040219794	-18.0914047941788	1.6157681139788e-56	1.51729490246961e-55	117.63720598387
SGCA	-1.32575385403117	8.85316202270381	-18.0869190442954	1.69688147684013e-56	1.59259972701477e-55	117.588355059377
CLSPN	1.13808877901337	6.63410382020865	18.0832002580511	1.76720150408711e-56	1.65769829640032e-55	117.547858417641
SLITRK6	-2.67116784892827	9.59587910375146	-18.0731614198247	1.97190900432369e-56	1.84771614453919e-55	117.438546439851
MT1A	-1.24764317283042	15.2592697007496	-18.0701112957685	2.03867733567158e-56	1.90717823479925e-55	117.405336363571
RHOU	-1.0138298865752	10.3125883308626	-18.043761872895	2.71806222635139e-56	2.53999241995475e-55	117.118488600198
ADRB1	-1.74065830688578	6.90916209506919	-18.0360251302055	2.95752849517041e-56	2.75780758492482e-55	117.034280339909
CALN1	-1.78245554474156	4.08494525850297	-18.0311767882308	3.11822056750744e-56	2.90451493378603e-55	116.981513788279
CD48	-1.21717836742454	10.4607475498147	-18.026374864238	3.28596939094517e-56	3.05911894618525e-55	116.929255295554
COL4A6	-2.72133222835338	7.00921533841505	-18.0213609854294	3.47075026520999e-56	3.22766705674827e-55	116.874693191093
MT1G	-2.51063075748279	14.1676345465643	-18.0142427402604	3.75105246563089e-56	3.48271724091444e-55	116.797236290786
KRT14	3.13395921021708	5.96634980517747	18.0020215175699	4.28604848050135e-56	3.9687844740711e-55	116.664266277988
AFAP1L1	1.21634397303146	7.98025798543554	18.0006015975297	4.35295443102264e-56	4.02858009654815e-55	116.648818396574
MMP13	3.33564154079533	4.71974548966349	17.9981684892173	4.47003592854356e-56	4.13472344208995e-55	116.622348218866
NOSTRIN	-1.11666963131	12.9236724495667	-17.9898628239572	4.89392005316337e-56	4.51955608328463e-55	116.531995134536
CD19	-1.99615730645603	10.0167639534165	-17.9865657556426	5.07311636611149e-56	4.68254328549575e-55	116.496130414522
TMEFF2	-2.33110858973284	6.09401972489967	-17.9861280925639	5.09739109772419e-56	4.7024384897255e-55	116.491369722966
SECTM1	-1.51148762873374	12.2939360559414	-17.9850338525106	5.15859141824253e-56	4.75635885005743e-55	116.479467203575
LDLRAD3	2.05344016423157	4.43579315731701	17.97811686341	5.56280592902732e-56	5.1235902451265e-55	116.404231625135
MCAM	1.47009834380851	10.4273963713291	17.9743429468385	5.79653194900946e-56	5.33601940013182e-55	116.363185554431
MAT1A	1.64045287956754	7.04455513911034	17.9691619245371	6.13346315074263e-56	5.64017611436375e-55	116.306838372112
MSX2P1	2.9035766460036	7.07805501618959	17.9490775430684	7.63506128570904e-56	7.00238405874471e-55	116.088439000184
HOXB13	-3.12968566885037	13.8135134093542	-17.9452024557125	7.96452634173674e-56	7.30067504750503e-55	116.046306841
MYH11	-1.94351361472544	13.2493467806016	-17.9368466197851	8.72408057896689e-56	7.9884483606557e-55	115.955463932367
CNN2	1.21286597456646	11.6404869415137	17.9152132000654	1.10439110880015e-55	1.00912861992268e-54	115.720311322598
APBA1	-1.29635238466157	7.29890332524201	-17.9113406597999	1.15199643683882e-55	1.05151607180938e-54	115.678223614626
ANGPTL2	1.53273620033084	10.0021419291197	17.904647285713	1.23916197647024e-55	1.12869506054886e-54	115.60548294508
SLC15A2	-2.15442112068862	4.9234367870096	-17.9041172463503	1.24633969924807e-55	1.13463510903637e-54	115.599722954864
ADAMTS6	2.0492334509937	5.39238166672646	17.8996578553669	1.30839649156353e-55	1.19050308137633e-54	115.55126374492
SCN4B	-1.2343911895326	8.15822668169136	-17.8975560405301	1.338706280161e-55	1.21744104005384e-54	115.528424679528
RNASE1	-1.13887183903092	14.3783088490558	-17.8800208166325	1.62051739052752e-55	1.46985858590975e-54	115.337902967332
DSCR6	1.79439186661114	5.94429451220096	17.8730949915994	1.74750632745617e-55	1.58172195754253e-54	115.262664259228
RNF125	-1.51185381538085	11.1485827713457	-17.8598423714441	2.01886628488721e-55	1.82447257360847e-54	115.118711793546
ADAMTS5	1.37294998309455	8.45818941550814	17.8519754448861	2.19945876941859e-55	1.98456384163406e-54	115.03327058305
PCDH17	1.59920761004484	7.78881908421751	17.827038926324	2.88559572445447e-55	2.60094780419024e-54	114.762493318979
TTC39A	-1.26534712250668	11.1907148527767	-17.8221357857777	3.04380855774233e-55	2.74212414519278e-54	114.709261383611
PROK2	3.46192385283757	7.57957394962512	17.8187167366622	3.15923301513374e-55	2.84462606071001e-54	114.672143663079
C16orf62	-1.04628541843346	8.70092215771816	-17.8006973462069	3.84380650654178e-55	3.45100943965288e-54	114.47654794462
ADORA3	-1.3149969851056	7.44505143463714	-17.8006770021354	3.84465767050639e-55	3.45100943965288e-54	114.476327139421
EGFL7	1.10862294654717	9.40332361639661	17.7967251091133	4.01362046507933e-55	3.60080283343494e-54	114.433436151532
GPX3	-1.05445125988911	8.62509996277756	-17.7956253660767	4.06194540481724e-55	3.64226722813695e-54	114.421500705272
MKI67	1.01278298017575	9.35490013481901	17.7929479974187	4.18203823271402e-55	3.74800813722965e-54	114.392444053566
SAMD9	-1.28240942427957	9.60913694460075	-17.7917965131669	4.2347724391117e-55	3.79330289779083e-54	114.379947645338
CYP3A5	-1.49921173164531	13.264049868201	-17.78996419125	4.32005959724574e-55	3.86769499312193e-54	114.360062854307
MLPH	-1.90053997592369	12.1281278736304	-17.7796864025901	4.83125138894415e-55	4.32088329084669e-54	114.24853415329
GSN	-1.13119291830534	14.4447466476437	-17.7770297991636	4.97293760430645e-55	4.44530223905118e-54	114.219708500898
SSTR1	-2.03674554827324	8.17388053263844	-17.7760113732343	5.02834792406525e-55	4.49019002640702e-54	114.208658252617
LTBP2	1.40130085307532	6.76049519145191	17.7690083636436	5.42643545178078e-55	4.83696096169296e-54	114.132677107707
AKAP5	-1.46735482623455	7.31672383325265	-17.7621994605458	5.84364904084891e-55	5.2047915825964e-54	114.058808275756
VCAN	1.32667073094297	10.722946558913	17.7590066017078	6.0501794975479e-55	5.38042711695515e-54	114.024171541886
SLITRK5	-2.20043641916576	4.3586176700299	-17.747575769316	6.85119857985658e-55	6.086511872999e-54	113.900178958106
RAB26	-1.85224663103255	9.6380373755473	-17.7359534659597	7.77430646025337e-55	6.89595741841253e-54	113.774127508076
IGJ	-2.56451420594766	15.5111086988488	-17.7327409665721	8.05070176625137e-55	7.13746318640788e-54	113.739289079936
C3orf52	-1.04024634709808	10.8703113195665	-17.7209224837474	9.15472447583821e-55	8.10793425913376e-54	113.611133816446
MYH3	-1.06519355899349	7.4858701443854	-17.7203429918491	9.21258822684603e-55	8.14666113891121e-54	113.604850507714
DMRTC1	-2.00521102082107	6.24744412105278	-17.7093422769766	1.03830214011825e-54	9.1676033699511e-54	113.485580732739
ULBP2	1.65045950204733	6.56569862276935	17.7064000369886	1.07204974569995e-54	9.46074323821372e-54	113.453683753531
NRP2	1.0886842587801	6.82142369892189	17.6983636389342	1.16991577621756e-54	1.03138724830439e-53	113.366566757477
IRF4	-1.75429851527244	8.35224311168038	-17.6876224759702	1.31479341761278e-54	1.1573395419394e-53	113.250143078439
SP5	1.94330397740399	10.5570146502201	17.6632558127708	1.71337994342346e-54	1.50283675605808e-53	112.986091061098
PBX4	1.02255911056821	9.71761046641188	17.6523530077564	1.92884417537811e-54	1.69010938185184e-53	112.867968133799
GAS2	1.68044010084415	6.85725059254823	17.6427647262828	2.14058465545927e-54	1.87374316575088e-53	112.764100592953
KIRREL	1.23312422083444	8.34670144191918	17.6326801136705	2.38837974401814e-54	2.08853358697955e-53	112.654870193847
MT1B	-1.62693367880674	14.142171651669	-17.6302708801019	2.45169976191798e-54	2.14065583252717e-53	112.628776933688
GPR116	1.33456225725957	8.02247752699222	17.618166563461	2.79612042711073e-54	2.43891674792584e-53	112.497693104289
FPR2	2.43525389585437	6.9356108763743	17.6141351666199	2.92124206957902e-54	2.5467691829996e-53	112.454039593163
SIX4	2.17776489786078	5.206718056572	17.6006456227888	3.38201762896308e-54	2.93663087742409e-53	112.307986198734
HCN4	-2.10472686180118	8.57380058155498	-17.5832304205245	4.08581827359811e-54	3.54240854132217e-53	112.119466921209
SOSTDC1	-2.34558532760525	8.93937393020281	-17.5798819135545	4.2370475938815e-54	3.67168314802122e-53	112.0832242914
SIGLECP3	-1.275550352322	7.51067397095062	-17.578389268146	4.30624964140686e-54	3.72978175353917e-53	112.067069125647
GAD1	2.39888263614498	6.28786990670646	17.5561361553428	5.48248473830207e-54	4.73905980778831e-53	111.826257177044
C1orf168	-2.47746241447939	5.16635886592589	-17.5552703086733	5.53423420826341e-54	4.78140134894842e-53	111.816888842988
DBNDD1	1.31137791616872	6.61420040874384	17.5537909050907	5.6237858947034e-54	4.85634418319842e-53	111.800882159979
GUCY1B3	1.46343128166318	7.44006342327434	17.5400856856506	6.52535552217501e-54	5.63206920955375e-53	111.652610814302
PIP5K1B	-1.02151061940349	10.8120112589989	-17.5341960585842	6.95586343428117e-54	5.9946643595141e-53	111.588901511067
IL2	-1.62318305025807	4.31368489356974	-17.5295657318883	7.3141470544496e-54	6.30029767201418e-53	111.538817804377
NOTUM	3.78647207289042	5.41715742933536	17.5170136287405	8.38084507338546e-54	7.20477621226692e-53	111.403064051624
FABP2	-3.01837519640874	6.70792601083917	-17.5057095571219	9.47381891410375e-54	8.13224336579075e-53	111.280827426725
ANKRD12	-1.03550842050357	10.7522042586941	-17.5052232017543	9.52391313543519e-54	8.17118661466023e-53	111.275568634252
GOLT1A	1.41879031204504	8.58033784747832	17.4976479177737	1.0339203960208e-53	8.85310342070704e-53	111.193664116387
FAM5C	-2.20413404730683	6.89317076391303	-17.4870310947601	1.16004624469013e-53	9.91833802087186e-53	111.078888227793
ENC1	1.07526560017348	10.5822068607046	17.4748703308325	1.32350147516805e-53	1.13046904657634e-52	110.947441259301
CD27	-1.34676302804412	10.1979203630618	-17.469520572666	1.40251185326173e-53	1.19677319443182e-52	110.889621975646
KIAA1683	-1.10735458454226	9.03589820660474	-17.4658752266007	1.45903164410936e-53	1.24438771896214e-52	110.850226079321
PACSIN3	1.28384134310608	6.81970261437942	17.4642754487561	1.48454852286895e-53	1.26490265467513e-52	110.832937610586
TRPM4	-1.19276370965949	11.1440049267424	-17.4563942465046	1.61691274918444e-53	1.37497233683722e-52	110.747772541267
AURKB	1.15154338918894	7.9040612953355	17.4478100007047	1.77452933649875e-53	1.50826269269372e-52	110.655020648948
ATP2C2	-1.20707198332738	12.7589927368118	-17.4362500470695	2.01129554149462e-53	1.70447437849799e-52	110.530133613215
MYO5B	-1.11126085891825	11.7275223019472	-17.434833348593	2.04240217823691e-53	1.72998769511806e-52	110.51482977492
CKMT2	3.80092324174764	7.11154190337117	17.4316894355792	2.11316057607603e-53	1.78904603522049e-52	110.480868813747
PRKAA2	-2.69338469097038	6.4587280343073	-17.4274024169054	2.21360806765579e-53	1.87316966586556e-52	110.434562220713
SHD	-1.03042714242027	11.3963590166216	-17.4220774197704	2.34504136880064e-53	1.98244866424574e-52	110.377047588956
CPLX3	-1.06424409609279	5.64450642478566	-17.4201265201618	2.39512099604286e-53	2.02280663310156e-52	110.355977212365
IL28RA	-1.00753242459703	10.2879999122344	-17.4091026635222	2.69884976982534e-53	2.27263664079829e-52	110.236926398636
DYRK3	1.12415942339755	7.5626223128263	17.4021477169409	2.90996456073215e-53	2.44567172221378e-52	110.161826548609
DKK3	1.27117793857459	11.6059159031357	17.3955197001967	3.12648463052915e-53	2.62381875206738e-52	110.090263583942
CMTM5	-1.02305824912171	5.73081704816025	-17.3803358962303	3.68509288662941e-53	3.08662237519619e-52	109.926348080599
KSR2	-2.01511555964398	6.17448779617827	-17.3719134056734	4.03685827639512e-53	3.37635248584029e-52	109.835438612178
APOBEC1	2.17811596672381	8.05859539606887	17.3646325520158	4.367852462483e-53	3.64613391460194e-52	109.756860133913
CEACAM1	-1.41473622405724	15.2900210563782	-17.3637848507949	4.40811030779543e-53	3.67796385140769e-52	109.747711850466
DPP10	-3.43073697888227	5.81490925518393	-17.3575747891684	4.7145530052991e-53	3.92606899593501e-52	109.680696945679
LOC440356	2.1533044686856	4.74621941538562	17.3295457532714	6.38483590094296e-53	5.30423080516587e-52	109.378298230996
DGKA	-1.05982951470474	9.10040182917553	-17.3235591630408	6.81199531346889e-53	5.65366178488959e-52	109.313725689312
RSPO1	-1.66671176583588	4.909870639608	-17.3214368568967	6.9701839117612e-53	5.77663180568205e-52	109.290835381128
EPN3	-1.3199678042289	10.5013925827875	-17.3135654251502	7.58960360276101e-53	6.28395915155806e-52	109.205943373129
NPM3	1.05403908696869	11.5518262803716	17.3086729834604	8.0020005107742e-53	6.62223958019456e-52	109.153183994097
CKB	-2.2137966448406	14.7741197948054	-17.307719076283	8.08497784381471e-53	6.68770798870185e-52	109.142897622203
GCNT3	-2.24410143389956	12.7929551379875	-17.2903454606265	9.75591358830815e-53	8.02379800735829e-52	108.955575079953
TNC	1.99448831641575	10.0302132861784	17.2752910698956	1.14802071272626e-52	9.41954536384033e-52	108.793295774961
LOC339524	-1.24771828479611	6.93356923645016	-17.2750289924437	1.15127764243405e-52	9.44178742049326e-52	108.790471010156
ASPG	-2.05738549090046	8.49694650879865	-17.2676460001494	1.24691936861758e-52	1.02164654240099e-51	108.710898807015
CGREF1	1.91490363682702	10.1927189630722	17.2535416772233	1.45224190264617e-52	1.18818542418111e-51	108.558908968684
TMEM35	-1.65687392296064	7.92489158425623	-17.2493389128018	1.51971689267888e-52	1.24105048130407e-51	108.513625422563
WDR78	-1.05680908687924	7.96274225493575	-17.2486368391521	1.53128995954359e-52	1.24990277717609e-51	108.506061052348
CLU	-1.53509851889973	10.1371033946501	-17.2459374158476	1.57661331051968e-52	1.28629027429279e-51	108.476977296375
XDH	-1.91069361393489	10.6007804790274	-17.2391753411252	1.69611733456582e-52	1.38183206785928e-51	108.404127231523
SLC27A6	-2.2360653422636	5.32816120520791	-17.2377361798253	1.72269620453612e-52	1.40282486971364e-51	108.388623585881
ISLR	1.66274569272194	11.6013524331574	17.2283896390466	1.90572844851987e-52	1.55041098437701e-51	108.287943975978
RASGRF2	1.21378037788772	5.77417675562259	17.2212318139012	2.05892419626478e-52	1.67268240155195e-51	108.210850081556
FLJ35024	-2.42039074110278	5.6346396944569	-17.2209259184299	2.06573839712108e-52	1.67710949696542e-51	108.207555589067
MS4A2	-1.71927422388743	7.9152162278532	-17.204896104012	2.45619560681454e-52	1.99168431757081e-51	108.03493500248
GDPD3	-1.58253819600635	9.39784524909689	-17.1896359348468	2.89617402375182e-52	2.34625382017907e-51	107.870639855224
RAPGEFL1	-1.15069083017176	9.01088340652349	-17.1712912793446	3.53045148065856e-52	2.85474486424814e-51	107.673184709768
ZMAT1	-1.3119048763512	8.14457329695125	-17.1635620460513	3.83760778741168e-52	3.09876522320285e-51	107.590005964003
CADM1	-1.13006688934681	9.3147659515382	-17.1622944032717	3.89047120963096e-52	3.13998441979925e-51	107.576365028768
PARVB	1.18568775552416	8.15121814719348	17.1507731815904	4.405536592564e-52	3.55071872318165e-51	107.45239835957
CYP4V2	-1.05886972492042	9.18448245313187	-17.1248680396172	5.82607193787293e-52	4.68034998429123e-51	107.173739808066
ECEL1P2	-1.3845188561158	6.61639763082636	-17.1199259139518	6.1450681637659e-52	4.92974192181832e-51	107.120590099378
CDCA2	1.1421708390926	10.2572158153875	17.1173385099313	6.31897241745891e-52	5.0645523946699e-51	107.092765620273
ZNF536	-2.13589484720637	5.44766699826042	-17.1090899107173	6.90686518603901e-52	5.53061071497186e-51	107.004068818381
REG1B	4.95402755953193	8.38729139963821	17.1038549170426	7.30799194165836e-52	5.84368939349629e-51	106.947782834829
SGK2	-1.30376656949106	9.93087844352084	-17.0947262866873	8.06391137733275e-52	6.44218576207618e-51	106.849643498995
GLYATL1	1.91714123657844	7.57699281612434	17.0923509856701	8.27309296357675e-52	6.60624624269352e-51	106.824109504296
LPL	1.81485311999694	7.95315985114869	17.0845123516874	9.00262034700303e-52	7.18215507886425e-51	106.739852261069
FLJ27352	-1.15959643308053	8.3543885187744	-17.0542746324615	1.24710887955415e-51	9.91721173400743e-51	106.414921007492
P2RY14	-1.26779876194913	9.67973609124518	-17.0531561771835	1.26222964806611e-51	1.00328396118468e-50	106.402905053377
PTGES	1.74961306494244	5.94103306975857	17.0513400626096	1.28717327856843e-51	1.02217049333445e-50	106.383394336341
REG3A	4.7352025600572	8.52438219533727	17.0492683459511	1.31622908291058e-51	1.04380588923661e-50	106.36113831377
TLR3	-1.17421168691286	9.29318602292873	-17.0442635729389	1.38915201195604e-51	1.10113067320935e-50	106.307375959535
SYT10	-1.5595176600258	4.0902155392425	-17.0309856099885	1.60277092990691e-51	1.26813289868333e-50	106.164761016655
MS4A1	-2.18677240793147	7.34083466868928	-17.0229985060922	1.74676163407307e-51	1.38016522531331e-50	106.078987622772
MTSS1	-1.07755272073196	8.67109450023369	-17.0141663589421	1.92107179755478e-51	1.51374153309603e-50	105.984151500303
TMC4	-1.13917498202349	12.5251928875504	-17.0048643315026	2.12346631904374e-51	1.67017678451447e-50	105.884283848233
HTR1D	2.48745977691694	5.76671774095091	17.001472757754	2.202443979227e-51	1.73150757220902e-50	105.847875060506
MYOM3	1.51623031540432	6.70239813883038	16.9889381759581	2.52064325537117e-51	1.97627576412049e-50	105.713331892532
STAP1	-2.20378384369827	5.72514951015579	-16.9885643464	2.53080734944059e-51	1.98334530630684e-50	105.709319695129
SMC5	-1.00405233993935	9.77146733070255	-16.9882771561356	2.53864358786429e-51	1.98858497267774e-50	105.706237386254
TMED6	-1.73486690540419	9.0663788787522	-16.9801883829263	2.7695883997751e-51	2.1655650952199e-50	105.619429126187
ENHO	-1.32188396136433	7.50601462023785	-16.9755443930776	2.91154110334932e-51	2.27552995455258e-50	105.569594986768
FOXA1	-1.99297328263117	10.7800022929306	-16.9693262625683	3.11305171441289e-51	2.4297263222921e-50	105.502874523495
ADSSL1	-1.05054506520075	8.81888107004834	-16.9644049722024	3.28236142478482e-51	2.55956086205142e-50	105.450073694044
MUC2	-3.15087068278059	13.3787854982199	-16.9594115157342	3.46355416006669e-51	2.69963590258038e-50	105.396502709413
COL4A5	-1.51731664455214	8.64741733612531	-16.9588423923928	3.4848293552162e-51	2.71499458733563e-50	105.390397282946
ABCC13	-2.58674128029209	7.4981082498063	-16.9555743940491	3.60954567523796e-51	2.81089304655468e-50	105.355339981026
SYP	-1.48135311231887	5.65099083201318	-16.9533204310002	3.69815100385534e-51	2.87730128508781e-50	105.331161733903
PYY	-2.28537949170812	6.59934140941795	-16.9502488487319	3.82240454273709e-51	2.9726374149725e-50	105.298214255631
PNLIPRP2	-3.28466768029612	10.0886073795104	-16.9436398882101	4.1040706142914e-51	3.18881675415145e-50	105.227328259471
IGF1	-1.38797842510561	8.94545252421439	-16.9318032790144	4.66132803754037e-51	3.61692276090655e-50	105.100390129387
SERINC2	-1.09002436191784	9.90119257091819	-16.9108471575434	5.83958267246822e-51	4.52711682697895e-50	104.875710246466
VLDLR	-1.29500469876931	8.68335781997255	-16.9083976143952	5.99542458702214e-51	4.64376793281535e-50	104.849452434347
LOC730102	1.15163434686617	9.93883168850342	16.9063259052435	6.13046541196266e-51	4.7462376194362e-50	104.827245594004
KRT19P2	-1.05846016798052	10.7609199275868	-16.9059638402648	6.15437587591812e-51	4.76261638956457e-50	104.823364660687
ENTPD3	-1.66462125963969	6.64265963362345	-16.8897144567393	7.32903276234436e-51	5.66026321039962e-50	104.649212188772
GDF15	1.49167825832874	14.9008186052227	16.8839288216132	7.79925556023651e-51	6.01666801094907e-50	104.587215548478
KLK3	-3.13221991072169	10.6950668832677	-16.8837692775495	7.8126405779368e-51	6.0243055446642e-50	104.585506016161
DES	-1.92364262832203	12.0879838366882	-16.8711633733706	8.94605980479164e-51	6.89213377474322e-50	104.450446033336
IGFBP7	1.12256076164235	15.4968523230084	16.8673397462079	9.32126923334325e-51	7.17800011162753e-50	104.409484939821
AIFM3	-1.37957624830593	10.594718280034	-16.8668796529548	9.36746419415851e-51	7.21036157562833e-50	104.404556300162
TNFRSF12A	1.51110182464584	12.6393247910145	16.8492775784839	1.13174656619823e-50	8.67655637979377e-50	104.216025405642
FCER1A	-1.70609590641813	8.14846718688402	-16.8297562729801	1.39574007313959e-50	1.06626400284742e-49	104.007000234509
VPREB3	-1.20757677918127	9.01501516450568	-16.8252393586948	1.46510687733491e-50	1.11777439079285e-49	103.958644523172
CTSE	-2.15527965300444	10.0721266139711	-16.8131564906068	1.66805642489144e-50	1.27092813898296e-49	103.829308974798
CDH17	-1.02475758435614	11.9412539999866	-16.7911487583044	2.11253221472928e-50	1.60463343269947e-49	103.59380212428
KIF19	-1.59285984097314	8.37256298113087	-16.7838685463774	2.28419584606939e-50	1.73426340741535e-49	103.515914380519
LMCD1	1.09841764941705	10.938643463159	16.7835238570608	2.29266019820482e-50	1.739925790455e-49	103.512226931697
HK2	-1.09872323646225	13.9942714430858	-16.7743156649135	2.53075043713144e-50	1.91724862213534e-49	103.413726355289
EPDR1	1.38019805973752	11.0936375517196	16.7616100604364	2.90032272011248e-50	2.19051023090016e-49	103.277838047443
TFAP4	1.05033388824832	5.69520480211938	16.7600365835078	2.94969093468315e-50	2.22682344448918e-49	103.261011444637
SPTLC3	-1.67845777559691	7.55540477640121	-16.759939324419	2.95276985129186e-50	2.228174822747e-49	103.259971380022
CKMT1A	-1.10537296490321	14.4571017545536	-16.7573042244102	3.03742122589466e-50	2.2900539970897e-49	103.231792903371
GRP	1.97005265725636	6.32474899451535	16.7498219020767	3.29122869101949e-50	2.47816905968401e-49	103.151787224895
CR2	-3.13237090448307	8.75369591894315	-16.7399257825697	3.65972329260872e-50	2.75203550598606e-49	103.045986810236
IGFBP5	1.70145923181844	11.3355366485912	16.7321590806281	3.97755089349679e-50	2.98607224333263e-49	102.962964280053
KCNK2	-2.05136378026655	5.06916353294292	-16.7189137784535	4.58442826629664e-50	3.43395129409603e-49	102.821402532323
TNNC1	-1.70262979121722	8.38734783442926	-16.7187531604906	4.59232831776722e-50	3.43837903670679e-49	102.819686086741
BTLA	-1.62027501481423	6.58537887507407	-16.7179966154326	4.62972244517464e-50	3.4648762611333e-49	102.811601321228
PTPRN2	-1.28989234997373	10.3093365480567	-16.7148029506923	4.7909572240716e-50	3.5824424087262e-49	102.777473563741
SNTG2	-1.82777817447379	4.87176797050017	-16.6945886325066	5.94986764002066e-50	4.43176698667287e-49	102.561503677714
ISG15	1.31773095042905	13.0536954627296	16.6895290682381	6.28132939450539e-50	4.66859942270891e-49	102.507458625437
NAT2	-1.37829088133099	9.4045715514757	-16.6496197555131	9.63158830073273e-50	7.13414303954873e-49	102.081317192099
LOC286161	-1.01305350173086	9.17596320656045	-16.6437103734807	1.02606827011931e-49	7.58711217015513e-49	102.018242601985
FSTL1	1.26625564912101	12.8693542194267	16.6422533850151	1.04219929094681e-49	7.69980399226001e-49	102.002692204198
DEFA3	2.41865721002831	7.14688670630311	16.6281777822602	1.21168372496306e-49	8.92526128553959e-49	101.852483397026
PLLP	-1.16054683515627	8.08705087512959	-16.6272606243154	1.22363722140258e-49	9.00947201175803e-49	101.842697121569
BEND4	-1.84163145132423	5.61026411072099	-16.6222415429736	1.29116786063955e-49	9.49859998924962e-49	101.789145122522
CNTFR	-2.3651651910476	4.62150922391277	-16.617016932861	1.36541925185882e-49	1.00362959294793e-48	101.733405041144
EPHA7	-1.90047082520231	5.6383955679067	-16.6120015704835	1.44070411097837e-49	1.05761752316748e-48	101.679902026586
TCF21	-1.26147406775941	8.93244425803894	-16.6019724505796	1.60390648490355e-49	1.17642491773494e-48	101.572926813399
ROBO1	1.30811477263969	7.57546109598854	16.5965867513951	1.69903604591518e-49	1.24461589668567e-48	101.51548801276
POU5F1	1.12904248769438	12.33580613273	16.5934685584422	1.75666767068359e-49	1.2857438903801e-48	101.48223471474
ADRA2C	2.00861188371073	9.21084035995556	16.5929026671187	1.76733402686034e-49	1.2930034133035e-48	101.476200078407
CPA6	-2.64145300869465	7.92607553336965	-16.5832646349534	1.95925694925848e-49	1.42978616035376e-48	101.373429563514
BLNK	-1.00040984450222	9.18866619451315	-16.5779427785828	2.07400873087992e-49	1.51225065117892e-48	101.316689781805
CADM2	-1.99234160599598	4.51142279129654	-16.5649322292883	2.38359914903058e-49	1.73287056721786e-48	101.177997661739
STAB1	-1.05207771369297	9.92109608517101	-16.5568394749048	2.59902417464594e-49	1.88710331504742e-48	101.091744773504
RYR3	-1.29374125451953	5.70944087227395	-16.5538317520992	2.68395218115704e-49	1.9479498449976e-48	101.05969141612
SELE	2.35416381725934	6.92637086054848	16.5495531127627	2.80956252153322e-49	2.03654997367993e-48	101.01409674634
FCRL4	-1.98124453619252	5.85368528053763	-16.5353658866091	3.26959334636387e-49	2.36901633578955e-48	100.862936873094
GAL3ST1	-1.47304828847361	10.2349017732882	-16.5275975650286	3.55260106315761e-49	2.57083998241393e-48	100.780183908662
ITGA2	1.19688830259946	9.29804930697784	16.5268936846894	3.57942203691835e-49	2.58808231594498e-48	100.772686291857
HOXB8	2.53013490433806	8.00010313445136	16.5245070513102	3.67187729122439e-49	2.6538216810488e-48	100.747264951382
PMCH	1.75128730068815	5.11442797444225	16.5191283879586	3.88907550777072e-49	2.80845185373184e-48	100.689977729782
SATB2	-1.14273969863033	11.3915506225535	-16.5175183201539	3.95655319760827e-49	2.85598712652409e-48	100.672830216988
CYP4F12	-1.18567768387631	9.30747976899915	-16.5124230831028	4.17789289554174e-49	3.01198550367496e-48	100.6185681938
CDH11	1.29093072850188	10.5783926458889	16.5029789110553	4.62136040268806e-49	3.33030757155778e-48	100.518004696413
BCL2	-1.31262149919783	8.60196454693975	-16.4745985207186	6.25729811916245e-49	4.50171327024888e-48	100.215904536348
COL3A1	1.57537295443595	12.8575190443287	16.4745006652757	6.26383847899124e-49	4.50454407757074e-48	100.214863157169
ISM1	1.62432403411103	6.14655923442161	16.4342610565124	9.62376696744027e-49	6.88926224981811e-48	99.7867852387369
KIAA0125	-1.73299086673026	8.06402321172358	-16.4297518672642	1.00980238524705e-48	7.22577137257907e-48	99.7388345208521
ITGA8	-1.12712967829838	7.70205637368652	-16.4294389640803	1.01317864381687e-48	7.24693106922054e-48	99.7355072513206
TDO2	2.00809320008625	7.67722379005984	16.4235628064028	1.07871802970821e-48	7.69978418562989e-48	99.6730263215203
THRB	-1.61217679979696	6.45941693187263	-16.4083526824606	1.2686955862793e-48	9.04089418614862e-48	99.5113281813117
FOXC1	1.15069301298782	8.94369004577821	16.4065503179349	1.29331491783565e-48	9.2125374122549e-48	99.4921702416543
VASN	1.2678729990412	9.80308714384916	16.395774334627	1.45078481235757e-48	1.03172224747172e-47	99.3776416039297
SCN2B	-1.83496029052956	5.60738623231083	-16.3831693206832	1.65943071468758e-48	1.17913021765388e-47	99.2437019205343
ADCY6	-1.00105390992781	10.4332578044988	-16.3762789553409	1.78588400825945e-48	1.26690039945792e-47	99.1704984095957
HOXD9	-1.07462034717232	8.30702908237428	-16.3726652053776	1.85600448835238e-48	1.31610359288909e-47	99.1321094285723
PALM2	1.83306169472562	4.62850695754052	16.3693725583225	1.92228457708589e-48	1.36254431195822e-47	99.0971337168949
CATSPER1	1.41482996187715	5.89951921970003	16.3485388056801	2.40003453237474e-48	1.69631222386322e-47	98.8758782645633
BMP3	-3.03801062490561	5.88049224279521	-16.3482848966102	2.40653472367377e-48	1.7000484654041e-47	98.8731822541152
TM4SF19	2.12298502211246	5.16113419223649	16.3294031095188	2.94258309864263e-48	2.07638271874831e-47	98.6727300763623
PRKCB	-1.20026307398109	9.16019782601286	-16.3165928345921	3.37260229482125e-48	2.37690780566122e-47	98.5367734226752
TNFSF9	1.69988385505334	7.21734012150795	16.3153516573676	3.41746263572561e-48	2.40754254467907e-47	98.5236023864528
EMR3	1.4934166577296	6.52779191898828	16.3144766624018	3.44944544171296e-48	2.42908402429058e-47	98.5143173571969
MX2	1.14319294911656	10.1499892855095	16.3031790997944	3.89024910285987e-48	2.73726603541886e-47	98.3944464015595
COL5A1	1.4454452470831	11.2557105987562	16.2888282426414	4.53216244464181e-48	3.18374743368418e-47	98.2422148721656
C1orf81	-1.81809609521307	7.69119210479393	-16.2850878107385	4.71618141754241e-48	3.30764074427883e-47	98.2025436037581
SLC13A3	2.29179119023229	7.6238220373616	16.2846846799095	4.73645433284238e-48	3.31916588999509e-47	98.1982681350713
LGALS1	1.0837049362778	15.1223954946359	16.2761863927316	5.18466188648565e-48	3.63031327231931e-47	98.108145601867
MNDA	1.57702312643997	9.61037501677927	16.2757929176447	5.20641016788365e-48	3.64406554584504e-47	98.1039732252058
TJP3	-1.09218351686821	9.46531699982223	-16.2514537656839	6.74474085253309e-48	4.7112355498421e-47	97.845942106218
MST1	-1.86133428512049	11.9808491347241	-16.175420793948	1.51304734215701e-47	1.05304196663488e-46	97.0406360594036
TNFAIP8L3	-1.63794854218767	5.39903940263178	-16.1696126345777	1.60929825140616e-47	1.11957940323178e-46	96.979166207507
SLC7A11	1.24344670511887	9.1206026222217	16.1655494988505	1.68024169069123e-47	1.16846413309212e-46	96.9361686046913
PP14571	-2.85225970789941	6.70059939546249	-16.1631850430648	1.72295393625097e-47	1.1976850683517e-46	96.9111485897589
TLX1	1.60254169019824	4.84358220000872	16.1630670306601	1.72511391988479e-47	1.19870455976561e-46	96.9098998447398
SLC27A5	1.69131951407458	10.5068709021824	16.1566493773622	1.84673880760071e-47	1.28115652109956e-46	96.8419958484779
COL9A3	1.68089339087868	10.9925189629164	16.1540753552198	1.89789267851572e-47	1.31558815662308e-46	96.8147629322369
FLJ11235	-1.27739211035011	8.24251904249662	-16.1440436310931	2.11111644818988e-47	1.46046343162492e-46	96.70864098618
CASR	-1.44262141648358	4.98522237206687	-16.1158730460002	2.84653190569664e-47	1.96293751837589e-46	96.4107436412197
PVRIG	-1.07046438888564	9.23469334329088	-16.1036539227175	3.24039301116775e-47	2.23186909868797e-46	96.2815794411837
ZNF239	1.02261817297939	9.64891977220861	16.0990929033309	3.40096797026251e-47	2.34060247889722e-46	96.2333742613294
FLT1	1.27479804380608	6.41620072287161	16.0959710789185	3.51542979568601e-47	2.41649106591728e-46	96.2003823092518
MARCH4	-1.75328093438869	4.08439721657382	-16.082426861862	4.05825377688919e-47	2.78519616097103e-46	96.0572678973546
NOVA2	1.02751355059558	6.9658805908116	16.0817096176253	4.08922602575647e-47	2.8042260822403e-46	96.0496902135189
IL17D	1.19166077715345	7.52822249846625	16.0812237194975	4.11034217653294e-47	2.81758903837833e-46	96.0445567607847
ACSM3	-1.30098595081284	8.9418628118084	-16.0795444312707	4.18416230369352e-47	2.8670550101567e-46	96.0268156644007
CPNE1	1.16321310974337	11.7471571733135	16.0730762236561	4.48107676541074e-47	3.06685887254239e-46	95.9584867084864
FCRL1	-1.44976330689072	7.86926612802107	-16.0712732137829	4.56752760051416e-47	3.12478896548036e-46	95.9394415755325
TYRO3	1.11600061410552	8.33145964058232	16.0676539182202	4.74612331230638e-47	3.24312173214042e-46	95.9012130952064
TNFRSF13B	-1.50490418678009	5.50457256267085	-16.0590695028721	5.19809556211288e-47	3.54915782297818e-46	95.8105517700214
PPEF1	2.07810153300923	4.55629751505292	16.0588248484343	5.21158778306403e-47	3.55696524254287e-46	95.8079681595418
ADAMTS4	2.26189577463013	9.94092840242076	16.0445880251661	6.0600041593298e-47	4.12787044548832e-46	95.6576451103885
GPR98	-1.50142777716864	7.56162999737209	-16.0151251486817	8.27891029477087e-47	5.62380358255398e-46	95.3466872662302
C2orf70	1.13190309184328	8.80140444259171	16.0054377666906	9.17294496767237e-47	6.2237783595416e-46	95.2444838682685
PNOC	-1.6879926253845	8.91758802553506	-16.0021544240251	9.49732588506321e-47	6.44134052181141e-46	95.2098485285956
TUBAL3	-1.72119979070509	10.3843729823026	-15.9970345832352	1.00261411286593e-46	6.79733050322598e-46	95.1558448206795
CDH13	1.22378064869293	8.71093879023601	15.995786658463	1.01594297630252e-46	6.88499497229245e-46	95.1426826311839
AFP	2.50442488430739	4.30883039267887	15.985143327045	1.13705354431484e-46	7.69369145757921e-46	95.0304378646594
LOXL1	1.22121075416108	10.1487561456407	15.9744934962464	1.27265952028798e-46	8.60451223572103e-46	94.9181483143852
LOC645166	1.06518699142099	11.8317482966238	15.9620182537436	1.45217041382665e-46	9.80285908404342e-46	94.7866423119093
SSPN	-1.00816323440208	10.7415828354068	-15.9612728446075	1.46366335004827e-46	9.87658547838974e-46	94.7787857239123
PKHD1L1	-1.94794726928672	4.83067467293722	-15.9520236143225	1.61405427101251e-46	1.08786628605319e-45	94.6813088805083
KRT6C	2.73624980775677	4.94461806767609	15.9434343341132	1.76749160304777e-46	1.18896477951322e-45	94.5908033636879
C20orf195	1.25605169464192	6.95219089945045	15.9407719497437	1.8179453569995e-46	1.22228778807611e-45	94.56275290155
GLT1D1	1.63944594279771	6.79051896422509	15.9330546001937	1.97246311674232e-46	1.32426960630063e-45	94.4814526007369
KLC3	1.50928225346356	11.5770812223216	15.9285334892783	2.06900466807312e-46	1.38746907298868e-45	94.4338297176445
PPBP	3.16603625574747	7.20700587914566	15.9155744790466	2.37265731721937e-46	1.58678915667654e-45	94.2973507121294
TC2N	-1.06914035353524	10.1726257325123	-15.8915718014813	3.05739542327028e-46	2.03920725607626e-45	94.0446587646958
BARX2	-1.41688265770132	6.20935821733323	-15.8876281293844	3.18741706274886e-46	2.12101871365675e-45	94.0031529076273
KLK7	3.46571139071573	5.27456729021991	15.8833967928196	3.33306621437084e-46	2.2153805733965e-45	93.9586231786078
COL18A1	1.40824369192259	13.596311415657	15.87679286386	3.57376922399478e-46	2.37081052741449e-45	93.889132434633
ZNF703	1.10868098106969	8.56155383989265	15.8767174207806	3.5766169346782e-46	2.37178954993159e-45	93.8883386285664
LUM	1.33119149779489	12.8421818940042	15.87398235977	3.68139963679876e-46	2.44033883899452e-45	93.8595613594992
CDKN2B	-1.50015599117501	7.92291780054228	-15.8597223603751	4.2794250172032e-46	2.83350056290344e-45	93.7095491203971
GPR84	1.39367871074095	6.90583092693438	15.8555720924143	4.47103516315705e-46	2.95923644336367e-45	93.6658973828421
XK	-1.07682812822527	11.9559691261798	-15.846184995986	4.93659835452435e-46	3.26362953548822e-45	93.5671793697275
LGI4	-1.06501402500289	8.07842598255528	-15.8253535042968	6.14987771968566e-46	4.056432125827e-45	93.34817610296
STX2	1.00957567042676	8.77126268748546	15.8241506499943	6.22839412823648e-46	4.10665437410192e-45	93.3355332632109
ALDH1A1	-1.52739568799137	11.5256369389886	-15.8082268322674	7.36718523433102e-46	4.85011037056796e-45	93.1681924294039
SLC7A2	-1.42492585110813	7.26107732611378	-15.7968341313647	8.30733473339188e-46	5.4565806561884e-45	93.0485022462194
FLJ30901	-1.04867484011125	8.49974119257908	-15.781977215826	9.71547757834857e-46	6.3694037305457e-45	92.8924600677476
PAH	3.10116061974304	4.68040369524546	15.7727607084033	1.0706294786783e-45	7.01365760795397e-45	92.7956833785794
CCL5	-1.15115165380672	10.159876103792	-15.7579716078081	1.25111716341167e-45	8.18981958389281e-45	92.6404313954086
AOC3	-1.31333910146763	10.3741670527711	-15.7498522430367	1.36280777334057e-45	8.91419628661056e-45	92.5552169594278
KLRC3	-1.37864091586894	6.57947027670542	-15.7480622810039	1.38873939543068e-45	9.08038073684021e-45	92.5364328872473
TOP2A	1.21997722968509	10.355244595713	15.728166936625	1.71233658614315e-45	1.11624716822182e-44	92.3276964494727
POFUT1	1.02471322458717	7.07418873845845	15.7067434456147	2.14537335099715e-45	1.39538053017452e-44	92.1030251799675
PLEKHA4	1.04230691274487	11.7806775194379	15.670702334436	3.13419796634609e-45	2.03012418292211e-44	91.7252874900422
NPY1R	-2.20919170426208	5.859844067874	-15.6679904228589	3.22484241562476e-45	2.08727351858184e-44	91.696876392779
LSAMP	1.05606637441823	7.07077232838407	15.6553059933951	3.6847992684717e-45	2.37874569653991e-44	91.5640110356374
PITPNM3	-1.45786180831674	7.82533493355403	-15.6511802163611	3.8480878393663e-45	2.48323040563511e-44	91.5208026327885
ANKRD43	-1.26430257457623	11.0207459718002	-15.647996089323	3.97902859791499e-45	2.5658129951792e-44	91.4874585544338
NEFL	-1.12206597437176	6.20800907532066	-15.6452148363269	4.09703490125835e-45	2.64092242255609e-44	91.4583352295638
NR2F1	1.25353469074075	10.4188966427948	15.6269473229578	4.96383427096379e-45	3.19370178177976e-44	91.2670940726417
SLC6A7	-1.43369300819349	8.15608251732119	-15.6134125253388	5.72203547598202e-45	3.67741818991736e-44	91.1254480375442
GRAMD1C	-1.07111350961599	10.0845824551511	-15.6113721160954	5.84595508789715e-45	3.75426714560052e-44	91.1040980984821
ATOH1	-1.85868858572415	6.28285788307429	-15.5996201466197	6.61363785613521e-45	4.23312000210535e-44	90.9811491074291
LBH	1.08278146426844	9.99122849707145	15.5885755124771	7.42656370631625e-45	4.74290481547083e-44	90.8656289067862
GRIA2	-1.50486552509415	4.36785287357176	-15.5814318320926	8.00472469271421e-45	5.10648267482078e-44	90.7909251441419
MYT1	2.38241511154972	5.55296118221332	15.5647619969368	9.53460099657979e-45	6.06230901172753e-44	90.6166487016648
ADAMTSL3	-1.44541524881937	6.99755068479774	-15.5607044690425	9.94916291451108e-45	6.32357089948778e-44	90.5742385081448
HSF2BP	1.5545027523385	4.51257078203627	15.5595421316285	1.00712008971488e-44	6.39878431127928e-44	90.5620901922957
BCL6B	1.20869422665795	7.4309832330017	15.5501247569696	1.11166697603132e-44	7.06043302043698e-44	90.4636747569552
LRRC31	-1.53600068515444	9.50170967230511	-15.5317002765552	1.34855214253547e-44	8.54610316721156e-44	90.2711903930373
LOC400756	-1.02934569031877	6.79894917865057	-15.523535878962	1.46903581543461e-44	9.29941090341763e-44	90.1859202822858
ASXL3	-1.66732479446453	5.93724971965943	-15.5186074536869	1.5469047561376e-44	9.78159817999521e-44	90.1344545792038
CYR61	2.13091348150638	11.4591016285055	15.5084738845391	1.72019573595363e-44	1.08614842524348e-43	90.0286511784597
MATN3	1.85787493742784	5.22843390124229	15.4924318951332	2.03497225723825e-44	1.28302700157312e-43	89.8612073872086
C13orf33	1.94198451428803	8.62556317437765	15.4917830537142	2.0488481042219e-44	1.29130463090733e-43	89.854436140435
HSPA2	-1.20013280417779	10.7643243158822	-15.4741124665707	2.46529396063565e-44	1.54869193282955e-43	89.6700653139759
CCDC110	-1.68368369435518	5.41888340770317	-15.4733831720019	2.48418875269596e-44	1.55942829181582e-43	89.6624575886885
ELAVL4	-1.22409326302622	5.52655036515721	-15.4654358994775	2.69969665296148e-44	1.69164029490388e-43	89.5795627065872
CXCL5	2.09512387718649	12.0103550469617	15.4611946030761	2.82224315067844e-44	1.766507588303e-43	89.5353294563079
TM4SF18	1.08409427919678	7.41782868116605	15.4533951802079	3.06226800822731e-44	1.91466507508983e-43	89.4539988623003
SGSM1	-1.31774911012114	5.72884759931187	-15.4445078410697	3.36069557129705e-44	2.10049548216137e-43	89.3613411277978
EPHA3	-1.28500052224524	7.26253417324554	-15.4437629343186	3.38698934202595e-44	2.11616450108221e-43	89.3535757123356
LOC286467	1.98392655281045	6.60281367962278	15.4436745507003	3.39012270553059e-44	2.11735698458139e-43	89.3526543499418
MUM1L1	-1.8744441588974	4.97725755503701	-15.4406802073427	3.49800416219754e-44	2.18158354819881e-43	89.3214406535181
CSF3R	1.24880281883678	8.90442748413139	15.4395796241766	3.53851168327379e-44	2.20525558689392e-43	89.309968461632
APOH	-2.10111529161489	6.28944360975134	-15.4304649045705	3.89248663132593e-44	2.42323762630042e-43	89.2149699630277
NTM	1.76894060048463	6.78055870109987	15.4278450779504	4.00061698337678e-44	2.48697110422933e-43	89.1876683465883
SLC1A7	2.07352542407985	9.64948781113134	15.4260547487259	4.07622977306315e-44	2.53306471303795e-43	89.1690119813805
ULBP1	1.30125102726784	5.69227662516024	15.4246096376759	4.13830143373406e-44	2.57071344543279e-43	89.1539535599975
HPCA	-1.34415760167532	6.58025661802487	-15.4196621318591	4.35804101112421e-44	2.70624328305731e-43	89.1024030360522
SCEL	-2.01221620039199	7.71434479038741	-15.4156716571127	4.54372805786047e-44	2.81799976162831e-43	89.0608285083735
HEYL	1.14161139273002	9.12585155270528	15.4149262775683	4.57927760583063e-44	2.83852819109358e-43	89.0530632324957
IL2RA	1.29918273805023	7.70178973844978	15.4114612489343	4.7482146001532e-44	2.94219118306267e-43	89.0169666998909
CAND2	-1.0694803770973	7.26583353766449	-15.4062462504432	5.0142659134879e-44	3.10371031551661e-43	88.9626454174951
DNAJB7	-1.91729203652882	4.28566988133933	-15.4022661504529	5.22728132832537e-44	3.23440370809195e-43	88.921191613174
CHL1	-1.50523781982551	5.85001258208286	-15.3801901171696	6.58363260808387e-44	4.06492287601978e-43	88.6913321160368
CDH6	1.17759874282782	6.21478161760977	15.3726376323457	7.12410589731159e-44	4.3939187567864e-43	88.6127209558267
UGT2B15	-3.81956432920695	11.8638075830148	-15.3485468944388	9.1619621063332e-44	5.62671406374026e-43	88.3620599665955
NR2E3	-1.16896142482787	6.58750299143715	-15.3397910252244	1.00388523427213e-43	6.15649802415629e-43	88.2709907278357
PON3	-1.18826063490338	10.5385311124398	-15.3370531637092	1.0329868965524e-43	6.33047765600775e-43	88.2425181817328
TMSB15A	1.21006811145276	7.75371047356968	15.3340516675199	1.06585894179709e-43	6.5296135314628e-43	88.21130602176
RARRES1	-1.45367343402182	11.5447609705602	-15.333996363841	1.06647431412921e-43	6.53106905514196e-43	88.2107309464734
ANO4	-1.92793353682095	5.03793104042365	-15.3282796609892	1.13203533232417e-43	6.92632403210099e-43	88.151289782448
OR4N4	1.24767002239249	5.59973257551586	15.3262348160889	1.15645019809932e-43	7.07205908197418e-43	88.1300297929119
C12orf53	-1.31259852018535	6.18063723772376	-15.3082295622604	1.39542232317292e-43	8.51537632298392e-43	87.9428750021882
KLRK1	-1.32729000937392	5.69771605020412	-15.3017580714205	1.49285876047215e-43	9.10033224648891e-43	87.8756265145493
TTBK1	1.6918465860481	6.7968566743637	15.2988161069249	1.53937035097446e-43	9.38055503265647e-43	87.8450584454082
RNASE2	1.37894400622113	5.98208303595344	15.2979356960079	1.55356846204664e-43	9.46373910213612e-43	87.8359110667919
FBXO32	-1.03898401797709	10.8596181173267	-15.2950531738472	1.60097460632723e-43	9.74908383028711e-43	87.8059632726859
PRSS23	1.06643321908425	11.8525087773408	15.2894150576722	1.69791222041292e-43	1.03321036488907e-42	87.7473922196033
FGF13	-1.18026451855747	8.65296926254363	-15.2744883914896	1.98376845421066e-43	1.20588569044986e-42	87.5923651798784
FOLH1	1.45962595110119	7.26947639806949	15.2734347549243	2.00567292245512e-43	1.21877235442545e-42	87.5814242502988
HLF	-1.54125972632206	6.74063164040432	-15.2718042582241	2.04004660180102e-43	1.23922437287196e-42	87.5644937555637
ALDOB	2.64957568384604	9.33817745402789	15.2679447012695	2.1237733541797e-43	1.28917815123099e-42	87.5244200763501
BATF3	1.00106723977364	9.14800943889773	15.2642687968145	2.20670159099859e-43	1.33857744228714e-42	87.4862566312822
FSCN1	1.24012153260893	9.49264204431158	15.2426731190469	2.76342192345675e-43	1.67393266337492e-42	87.2621157275913
UCA1	2.49236626933011	10.8202198872588	15.2343245061063	3.01442928429722e-43	1.82406207444628e-42	87.1754963083826
IFI6	1.38664271835375	11.2957647649153	15.2152575531228	3.67630021485748e-43	2.21912982243213e-42	86.97773499525
FCRL3	-1.91730729957744	7.53668812142572	-15.2146621657004	3.69915246705652e-43	2.23214477663083e-42	86.9715611117902
GALNT8	-2.04503817816245	8.1413388071992	-15.2123856452506	3.78784488020293e-43	2.28486609521801e-42	86.9479554863342
SLC2A13	-1.30119046666134	7.74072867734935	-15.2102439569367	3.87322026359172e-43	2.33473611983869e-42	86.9257491239747
MEP1A	-1.9831703945435	11.200361745504	-15.2096104042709	3.89884200324626e-43	2.34854287638054e-42	86.9191802708651
FREM1	2.16230150323043	7.03993708641166	15.2086514667272	3.9379448062879e-43	2.37127097913985e-42	86.9092379236387
PTGS2	2.30221665396197	7.89628053939899	15.2072859455043	3.99430322695997e-43	2.40353338627511e-42	86.8950804731257
C1orf173	-1.36136747363742	3.79673189867301	-15.2052111221976	4.08148042335362e-43	2.45513686704723e-42	86.8735700011336
TAS2R39	-1.38192346597756	5.83696346172912	-15.1886041221197	4.85124129095654e-43	2.90906206861105e-42	86.7014373167541
KRT6A	2.30666529755264	6.51912435083874	15.1856614012417	5.00202536782482e-43	2.99844017194714e-42	86.6709429305513
UNC5D	-1.82786742191976	4.3192730018257	-15.1572093302887	6.72393906553784e-43	4.01809397044653e-42	86.3762149176014
MUSTN1	-1.08921705955777	7.60324861081735	-15.1570032376282	6.7383580731182e-43	4.02531908666439e-42	86.3740807887704
CD79B	-1.47330989656988	7.29968385010388	-15.1522635500593	7.07861207763335e-43	4.2271172918178e-42	86.3250033407281
SLC6A4	1.6426603467857	6.1278822409052	15.1387366837719	8.14690390231854e-43	4.86170778955067e-42	86.1849692260036
PLEKHG4	1.12863416380511	10.0532859754403	15.1376357034501	8.24062733136044e-43	4.91594083176533e-42	86.1735735645988
A1CF	-1.19071347560303	10.2782991400102	-15.1361062214604	8.37261578716066e-43	4.99295556151892e-42	86.1577432136389
ODAM	1.90926262400682	7.03125763869524	15.1360405480506	8.37833013909993e-43	4.99464039464688e-42	86.1570634978321
NTNG2	1.07559175241557	8.13147588446179	15.135640306101	8.41324007027063e-43	5.01372265890516e-42	86.1529210412731
FGFBP1	-1.77724816176952	11.3248681306219	-15.1266322095848	9.23850074671951e-43	5.49604958393967e-42	86.0596989235618
KHDRBS2	-1.53483985683504	3.87440498287154	-15.1170895767571	1.02009752981302e-42	6.06029075443558e-42	85.9609672363712
IL13RA2	2.04872613005282	8.29672178848687	15.11683832608	1.0227624659668e-42	6.07403555878874e-42	85.9583680106834
PPFIA4	1.71753114435568	5.21219254931621	15.1075447855174	1.12637204202614e-42	6.67788747000959e-42	85.8622360951323
GPR18	-1.34495964528676	7.54518736298697	-15.0887269514491	1.36932999351167e-42	8.10440839706597e-42	85.6676519625094
LOC57399	-1.58896830856534	5.3826131637494	-15.0875880943053	1.3856086649263e-42	8.19794750145307e-42	85.6558785786504
HMGCS2	-2.54806686320816	11.117454656762	-15.081665915137	1.47342395655858e-42	8.70856525161872e-42	85.5946610046074
ETV7	1.08616804205712	8.53922577723791	15.0794319340324	1.50797360584863e-42	8.90363650884944e-42	85.5715706424767
PRSS33	2.16833833885846	5.36775803354913	15.0775934456723	1.53701219337717e-42	9.06889651846571e-42	85.5525690287611
UCN2	2.24088059995584	8.65390139482039	15.0723042448413	1.62370275556098e-42	9.56733920863605e-42	85.4979075038552
NAALAD2	-1.54593905621113	4.1230655446042	-15.0679911167427	1.69799357727641e-42	9.99826735829514e-42	85.4533385007213
HTR3C	-1.83829184973275	5.25779397167925	-15.0629095092214	1.78988353637462e-42	1.05285833878341e-41	85.4008345949281
TREML2	1.12859621772972	7.02629915936055	15.0603766750059	1.83752051696621e-42	1.07977752200244e-41	85.3746674319929
KRT12	-1.82448203934798	7.22726138005339	-15.0583527188747	1.87649420005216e-42	1.10193042562845e-41	85.3537587506244
PTPN13	1.29360551461329	8.6077230795703	15.05065558252	2.03239334650235e-42	1.19307355430671e-41	85.2742522222968
SYNM	-1.48926841860477	8.49936249221077	-15.0482663046417	2.0833655458266e-42	1.22175113827172e-41	85.2495755648838
TNFAIP6	2.03976793032306	8.3411514239802	15.0393188707676	2.28583956149083e-42	1.33957946912045e-41	85.1571786529403
PDE3A	-1.28625432385045	6.19940541829525	-15.0377757436244	2.32269313417795e-42	1.36071565244556e-41	85.1412454005544
UNC5CL	1.38205170448346	8.65731365335254	15.0334646027213	2.42882506862177e-42	1.42192779499943e-41	85.096734792485
SPARC	1.27783454412115	13.4464123658498	15.0215628699467	2.74761128235898e-42	1.60583853446322e-41	84.9738793527679
CBR3	1.10652575125346	8.04257271676408	15.0194085217344	2.80962547700018e-42	1.64152772039132e-41	84.9516450013242
GINS4	1.06482629258264	9.22541878916002	15.0180909561335	2.84823852014922e-42	1.66352525460607e-41	84.9380474060281
ADCY5	-1.07476917338401	5.33792628759298	-15.0097134495598	3.10644422102439e-42	1.81310626917858e-41	84.851599919114
LOC641518	1.71645056236971	4.68031138803881	15.0077959224201	3.16875529268828e-42	1.84822677125489e-41	84.8318154881815
MGC11082	1.01080591377378	7.64911834128869	15.0061489265986	3.22326979150434e-42	1.87875550086066e-41	84.8148230659798
CD22	-2.06785655804276	5.73268288614159	-15.0007716066406	3.40785429477543e-42	1.98567526282702e-41	84.7593489090417
HIST1H1A	1.46322007927202	7.39012025537105	14.9985343581656	3.48772353445896e-42	2.0308442055819e-41	84.7362709247004
FABP1	-1.82004196356819	17.4123312912622	-14.9982057243634	3.49961194787339e-42	2.03708051699782e-41	84.7328810628376
BANK1	-1.61221508325183	8.06647498786275	-14.9810208780796	4.18101927947719e-42	2.42962895138157e-41	84.5556578843777
ZNF831	-1.19488762399477	7.68308118621885	-14.968921570757	4.73871507722725e-42	2.74909081392969e-41	84.4309263274496
SCNN1A	-1.3421412614887	10.8548649460566	-14.9333243142472	6.84783035191922e-42	3.95805052236642e-41	84.0641746429055
DSG3	3.08533964569086	5.93708838550988	14.9201029467938	7.85061468625662e-42	4.53008767343139e-41	83.9280413403867
DUSP27	3.76500712297929	6.08597775833467	14.9190830968177	7.93379466999069e-42	4.57503142944626e-41	83.9175423883182
OLR1	2.15527888221038	5.62274869035938	14.8924975153599	1.04414661624119e-41	5.99907168546946e-41	83.6439503054451
GSDMC	1.67160511669898	4.1377315048357	14.8838149388147	1.1420895058862e-41	6.55308442673766e-41	83.5546380877513
GJC1	1.08087704950929	8.02031949720663	14.8800606915977	1.18722806161732e-41	6.80756176757556e-41	83.5160266366671
C17orf96	2.04463907054666	12.1044225570074	14.8737081840764	1.26769604737149e-41	7.26414626017841e-41	83.4507012035239
HTR4	-2.47771051806239	7.9146265999379	-14.8733381362646	1.27254772111721e-41	7.28953114734074e-41	83.4468961779889
PTPRCAP	-1.08417353613639	9.05225741817204	-14.8696158195749	1.32239298754924e-41	7.56753722898089e-41	83.4086233735798
SSX4B	1.85602155203311	4.56148378041186	14.8657017572786	1.376907850307e-41	7.87689706026053e-41	83.3683829829286
MGAT3	-1.1893157762335	9.92259664062072	-14.8580391734046	1.49020679484055e-41	8.51377893893042e-41	83.2896158246977
MUCL1	1.80531524705859	6.78092216228401	14.8565001761876	1.51406010925936e-41	8.6443431865508e-41	83.2737976474219
WISP2	-2.02826489839036	6.82822266259029	-14.8536040050689	1.55998620981654e-41	8.90361227973206e-41	83.2440318131869
LGR5	1.68035165572366	6.91427614074419	14.8435711020578	1.73009728116323e-41	9.85175289748022e-41	83.1409342997419
NDN	-1.0194930240878	9.69373978364306	-14.8249231813993	2.09694640688107e-41	1.19054218332217e-40	82.9493802586178
FKBP1B	-1.17647712691269	9.91977269891781	-14.8160551724633	2.29768170145855e-41	1.3010914266235e-40	82.8583192501151
CLEC4D	1.48816264865219	5.99647747251413	14.812223818992	2.39023316489391e-41	1.35261377920412e-40	82.8189835346601
CALCA	1.68844105101098	6.75500840245399	14.8053176323388	2.56655407463686e-41	1.45144216036382e-40	82.7480890247438
DIRAS3	-1.03892798142058	6.12128124441588	-14.8042048754178	2.59615308774509e-41	1.46770093462842e-40	82.7366673616628
ACVR1C	-1.3695663475912	9.48389173398369	-14.8036993799994	2.60971135977261e-41	1.47488362169823e-40	82.7314789177414
COL4A3	-2.0190167080154	5.05663009421696	-14.7901019844844	3.00214868973934e-41	1.6944546701996e-40	82.5919398183274
NKD2	2.11110048847477	10.7815846269509	14.7705196883174	3.67293650067542e-41	2.06967816895947e-40	82.3910694906685
SERTAD4	-1.09624713197662	7.90060053542049	-14.7641161992698	3.9232257144811e-41	2.20783613775876e-40	82.3254064229942
REG3G	4.41358093636901	6.00587223850381	14.7587785728691	4.14480516812832e-41	2.33025664216593e-40	82.2706814196807
WNT5B	-1.14341697423088	8.10128225793873	-14.7560703208085	4.26196211856809e-41	2.39534463933046e-40	82.2429174966696
ZDHHC2	-1.16036188520789	9.66608323184207	-14.7516782351325	4.459023179823e-41	2.50528413171206e-40	82.1978957818244
RAB27B	-1.05180502310122	7.19829307521295	-14.7466650099195	4.6950833247429e-41	2.63448881915466e-40	82.1465133417337
ABCB11	-1.45342575904674	5.13708755082808	-14.7459704668072	4.72875611301051e-41	2.65252224794697e-40	82.1393952416024
SLC16A7	-1.03615087251719	6.22873221457337	-14.7401002419955	5.02315037958352e-41	2.8149181122282e-40	82.0792388104129
GJC3	1.67931435979425	5.72331802533664	14.73550914861	5.26607785185356e-41	2.94818503571387e-40	82.0321970503185
PI16	-2.20693468791444	7.26927352436181	-14.7346223049821	5.31433641578597e-41	2.97423916983191e-40	82.0231108334657
CKM	2.08451719073585	5.48600667850128	14.7345403574439	5.31881788324128e-41	2.97578393415778e-40	82.0222712451128
FABP4	-1.68054735996331	5.04963615227695	-14.7344198418341	5.32541537322266e-41	2.9785111928914e-40	82.0210365133039
KRT2	-1.59304721148859	4.307004005025	-14.7275507815538	5.71526249272979e-41	3.1913907614442e-40	81.9506666718683
ARSJ	-1.43836895204811	7.49524045715133	-14.721539279917	6.0797239290944e-41	3.39161882175489e-40	81.8890925442531
EBF3	1.41988886886113	5.86976742172303	14.7199195579812	6.18182783628907e-41	3.4474657946376e-40	81.8725038613799
PLXNA2	-1.08813001145345	8.72633526214099	-14.7193587855	6.21757490861926e-41	3.46628297388616e-40	81.8667607717302
SLC6A19	-1.57838427324546	7.49489449837164	-14.719141095005	6.2315073254576e-41	3.4729303237431e-40	81.8645313414684
HRASLS2	-2.03799190189601	9.62138248053307	-14.7177968544624	6.3182326320328e-41	3.51899503036672e-40	81.8507648766185
CXCR5	-1.83063533025156	7.47799474897484	-14.7169564895233	6.37306030644627e-41	3.54724618730982e-40	81.8421588874157
MGAT4C	-1.58642466996471	4.43392156897088	-14.7036448915304	7.30762652926398e-41	4.06219445137993e-40	81.7058633747462
C6	-1.36645181107935	5.16208948660738	-14.6997953044377	7.60253819656906e-41	4.22070264426095e-40	81.6664569947323
SLC28A2	-3.23175514580996	9.26906410789816	-14.6987767750242	7.68253295950851e-41	4.26237579602e-40	81.6560314716278
LOC100128979	-1.7723302424612	6.979438276277	-14.6694949399123	1.03786573133995e-40	5.73796698541892e-40	81.3564277679036
PFKFB3	1.07405467444259	10.736650394927	14.6449485832748	1.33528520000832e-40	7.36110029902545e-40	81.1054570274684
CEACAM7	-1.27817435769263	14.3063362911013	-14.6440780026275	1.34726792663195e-40	7.42479053733286e-40	81.096558938208
PPY2	-1.23025275290902	5.91268259468333	-14.6411373446567	1.38854195492816e-40	7.64678756456211e-40	81.0665044053537
ATP6V0D2	-1.09757779755572	6.62419053602048	-14.6411138021821	1.38887742669627e-40	7.64678756456211e-40	81.0662638027944
AMY1C	-1.21940732294457	9.84999700556991	-14.6261602558295	1.61915559863565e-40	8.89763572447971e-40	80.9134703872056
S1PR5	1.31712754182089	4.87268515274803	14.623270078591	1.66787142218288e-40	9.16242807330716e-40	80.8839460406236
TSLP	-1.87739735426014	4.62374949926302	-14.6096602031796	1.91766628591478e-40	1.05279818199094e-39	80.7449466124985
SLC39A5	-1.1387638059163	13.1263994149395	-14.6068294403578	1.97413502616503e-40	1.08311159417141e-39	80.7160421030308
GGT6	-1.11561281361976	12.8672182108984	-14.5980657351583	2.15968679693422e-40	1.18341253075749e-39	80.6265712592067
TNRC18	-1.31303867146283	15.6670655001847	-14.5846613296316	2.47768658980748e-40	1.35380043503766e-39	80.4897635971373
RAB39B	-1.06022968776197	6.34794031949785	-14.5749882756859	2.73578855989713e-40	1.49293916109538e-39	80.3910697950558
APCDD1	1.45139792031513	11.4595222619965	14.5451746287809	3.71240710337286e-40	2.02014774954706e-39	80.0870465524594
NUDT12	-1.00754130262208	8.84025186759965	-14.5409538817565	3.87628331261548e-40	2.10799578195962e-39	80.0440257844365
AQP11	-1.02502412604857	8.20634179563807	-14.5406258511979	3.88931767019898e-40	2.11441899001258e-39	80.0406824796975
NCF2	1.19672474812152	10.4608563060533	14.5331429151695	4.19881960381734e-40	2.27950505859187e-39	79.9644242026458
CCDC113	1.0912270073548	6.64289195784434	14.5331253553909	4.19957404651498e-40	2.27950505859187e-39	79.9642452701913
ZNF575	-1.30026605867819	9.9523353245551	-14.5187693581097	4.86389005432206e-40	2.63512789906361e-39	79.817988046324
IGSF21	-1.4203425760438	9.2791053827709	-14.5185881514758	4.87291265272727e-40	2.63918903321895e-39	79.8161423049347
MSX2	1.40876289821073	5.86892827430123	14.4996398924453	5.91467006370031e-40	3.19839900097751e-39	79.6231895159184
NEFM	-1.84231050088962	5.75199786509227	-14.4986485479433	5.97491195447407e-40	3.22996491147429e-39	79.6130973057352
FAM150A	1.68776794076256	6.81619819252849	14.4968572084506	6.08532395041916e-40	3.28759626421395e-39	79.5948615903866
TARP	-1.00710245698795	9.4459074790982	-14.495829373054	6.14959251864339e-40	3.32127945836635e-39	79.5843987049912
C4orf7	-2.99728259887808	10.5082222786035	-14.4951581176605	6.19192978572845e-40	3.34310062884676e-39	79.5775657991633
KCNAB2	1.00042001549181	7.93308801620246	14.48433889017	6.9158369859587e-40	3.72232222332671e-39	79.4674512989379
GPR12	-1.95541779454915	4.75349002922756	-14.4637669169844	8.53315738286339e-40	4.58140449797957e-39	79.2581681719897
FBXO2	1.76730813798526	8.43722522361115	14.4635587734707	8.55131483450081e-40	4.5897277509733e-39	79.2560512976092
GMPR	1.20534998876823	7.14061138845827	14.4548647489788	9.34516973242352e-40	5.00959052198877e-39	79.1676417942193
FLJ32063	-2.32766754222784	8.87276785330011	-14.44668055318	1.01594971742686e-39	5.43769000460543e-39	79.0844364197842
LILRB3	1.43291134104706	11.0763144295013	14.4415917474398	1.07011280414691e-39	5.72259190190092e-39	79.0327102485174
LOC643988	1.19372340417365	8.72612393263704	14.4399926252995	1.08772071410384e-39	5.81283329379512e-39	79.0164571829579
RHPN1	1.23915047034683	10.0954842925458	14.4322123099976	1.17760021946336e-39	6.28732322238495e-39	78.9373904931234
RETN	1.15384674004586	6.5171597780102	14.4319199601346	1.18111818952837e-39	6.30415908013784e-39	78.9344198539064
TMEM56	-1.2105079985558	8.13637079692442	-14.4189450826398	1.34827337920932e-39	7.18082260621402e-39	78.802603568631
PRDM12	1.3959801030266	5.07559132697595	14.4087808816444	1.49553157295365e-39	7.9577561813551e-39	78.6993756511799
LRRC36	1.10102237658793	8.6898065429412	14.4023350864169	1.59712050787857e-39	8.4878633077789e-39	78.6339273518506
TCL1A	-2.11838788302138	9.40951844580318	-14.3913715304153	1.78596435136322e-39	9.47981323499152e-39	78.5226347942179
TMEM37	-1.16642560334199	11.1763842899163	-14.3830570667748	1.94388525175698e-39	1.03148828214778e-38	78.4382566395173
CCL19	-2.06006271617529	11.4149059797479	-14.3821215671599	1.96250327601846e-39	1.04072873115973e-38	78.4287641032271
NKAIN3	-1.39245454796418	4.94320148851547	-14.3812188330554	1.98063778535199e-39	1.0500234907441e-38	78.4196042789657
CLIC6	-1.44872589442917	9.22473895889837	-14.3754293796276	2.10097777313288e-39	1.11279729601475e-38	78.3608656951215
C9orf53	1.21701579745445	6.84510743822669	14.3665267767969	2.30040565169963e-39	1.21693429946705e-38	78.2705606632733
LHX6	1.04176777529991	8.17897350435841	14.3642933573336	2.35333090236568e-39	1.24379042005802e-38	78.247909202045
ACOXL	-1.06920215322014	7.01887188281685	-14.3578951680356	2.51176626363713e-39	1.32671601484139e-38	78.1830264226228
CPE	-1.40377023674014	11.6147408621621	-14.3463874304866	2.8239684862388e-39	1.48934616199196e-38	78.0663586164374
PRKG2	-1.45971454862928	4.69808803765627	-14.3245885012518	3.52530854934681e-39	1.85696326024094e-38	77.8454621940367
CLEC5A	2.06683891866987	4.37895582819776	14.3227617014708	3.59143269345372e-39	1.89121804460639e-38	77.826956862706
CNN1	-1.57000236294726	13.1652018968079	-14.3143558263068	3.91199766458708e-39	2.05689220271842e-38	77.7418186007033
PCSK9	1.83871152615975	10.4931745248193	14.2862095723828	5.20790840055996e-39	2.72583470871573e-38	77.4568920165252
GNG4	2.21952447312802	10.5167591114008	14.273684469448	5.9146534860455e-39	3.09293797540092e-38	77.3301742706617
NUPR1	-1.13688496662766	14.7554810524938	-14.2707814383701	6.09166305165678e-39	3.18453797511468e-38	77.300810601267
UTS2D	-1.97153602014772	4.78419155292513	-14.2659951999577	6.39510667230815e-39	3.34013909821339e-38	77.2524040312455
NLRP12	1.26085239956536	5.75864509752581	14.2646091231778	6.48576468392186e-39	3.38646632001332e-38	77.2383869307506
IGLL1	-1.89456941376887	16.4191236746769	-14.2644819185158	6.49414858610987e-39	3.38982007115542e-38	77.2371005653786
CCDC19	1.32854137017006	5.3772448879485	14.2508458924285	7.458505173077e-39	3.88732702538906e-38	77.0992330787393
C10orf10	1.08833301814925	9.96117852341285	14.2506700128077	7.47183379453762e-39	3.89310013984227e-38	77.0974552010568
B3GALT2	-1.25179042058217	6.27582836878071	-14.2500623163697	7.5180697074614e-39	3.9160105183065e-38	77.0913123770963
RASIP1	1.1193992647594	10.6384502159447	14.2491962905657	7.58445374637826e-39	3.94939868576468e-38	77.0825584516027
CASQ2	-2.09069477930772	4.72120616890779	-14.2423843015452	8.12741279457688e-39	4.22703707559101e-38	77.0137095315117
HDC	-1.13367109069905	9.51468312232826	-14.233336873646	8.90892533055169e-39	4.62653953483261e-38	76.9222882374564
RNF182	2.34719447108109	5.35346993675839	14.2299505311831	9.22033356663096e-39	4.7868206216191e-38	76.8880766008919
SYT13	-1.56035303502037	11.608697749067	-14.2075885197195	1.15676279062889e-38	5.99104707141769e-38	76.662242606963
ACAP1	-1.25091030098635	8.27410665983839	-14.2067046694687	1.16717530123723e-38	6.0431646025125e-38	76.6533196599381
CPEB1	-1.22103038212135	6.19693383772706	-14.1968296736801	1.2900632563948e-38	6.66744800494866e-38	76.5536420742586
CMBL	-1.34698184476839	8.67042990683188	-14.189850770154	1.38461268300126e-38	7.15397013261381e-38	76.4832150227615
ABCC2	1.34987417861298	6.77599030629928	14.1884943282756	1.40377626741617e-38	7.2508168841024e-38	76.4695282870263
PXDN	1.09563792464813	11.022167790563	14.1685565605543	1.7179687098075e-38	8.86045437206206e-38	76.2684162883043
RRM2	1.03586002503109	9.88319325836838	14.1666368660989	1.75169451226401e-38	9.0317013802625e-38	76.2490586465575
KANK4	-1.22274176140711	7.3123996201033	-14.1424448539907	2.2377837470966e-38	1.15105044390973e-37	76.0052083839543
IL17RD	1.22063293853769	7.97132549527389	14.1307015918831	2.52011294865957e-38	1.29511630964407e-37	75.8869024197412
FFAR3	1.48254528353438	6.2252515851696	14.1241291114529	2.6933502758937e-38	1.38250117487085e-37	75.8207070058651
C3orf32	1.17319315605507	8.69316872478867	14.1185824391684	2.84875410998057e-38	1.46096888321994e-37	75.7648532928551
SOCS3	1.78850500382329	10.8298985995558	14.1074394950705	3.18848986624653e-38	1.6322953155958e-37	75.652674581434
KIF16B	-1.29099836090223	10.0964740915291	-14.0978489074956	3.51306060644005e-38	1.79526431463599e-37	75.5561539859488
FGFR3	-1.07283494182299	11.5016784427026	-14.0829922199522	4.08206299833233e-38	2.08173171431178e-37	75.4066900730567
STMN3	1.14044064096881	10.2031334826134	14.0829142504391	4.08527948089576e-38	2.08275764275216e-37	75.4059058474662
IGSF11	-1.44430277130212	4.1747554317265	-14.0364705641954	6.52889547069722e-38	3.31098694330929e-37	74.9391005056034
BCAT1	1.25079523701314	8.58523377177521	14.0139169010497	8.19628992571382e-38	4.14562493375484e-37	74.7126524637072
ZNF415	-1.06317924453889	8.19505876358883	-14.0076876695688	8.72745244363036e-38	4.41041209720788e-37	74.6501360513707
GNGT1	2.40776097468253	4.24336702412189	13.9961841268522	9.80017807505958e-38	4.94672930106949e-37	74.5347182927188
NTNG1	-1.70954347184876	4.61646090682279	-13.9940616863114	1.00120069822476e-37	5.05217678660529e-37	74.5134278184236
AMIGO2	1.10992261017167	9.12057103472513	13.9937499732808	1.00434994093675e-37	5.06658937231239e-37	74.5103011023228
PMCHL1	1.51877463793597	4.16731499494591	13.9890186939997	1.05338082562835e-37	5.31083339558557e-37	74.4628465077164
BAIAP3	-1.27866722756492	6.47404278506977	-13.9839713941331	1.10831995115515e-37	5.58456290165265e-37	74.4122298824514
LRRC15	1.94703230727896	6.61474614508603	13.9671209511225	1.31327012453949e-37	6.60570669567607e-37	74.2433032104935
RAB31	1.05926224364061	11.4005870215512	13.9658424009717	1.3302821778473e-37	6.68933050919841e-37	74.2304892723886
RAPH1	-1.12309906993314	12.7713755673482	-13.9571387309999	1.45207709250558e-37	7.29329133504839e-37	74.1432725129144
TRDN	-1.43558618565	3.72698957850344	-13.9446819379163	1.64597740527004e-37	8.25040805517787e-37	74.0184879536327
ANXA13	-1.57494474975846	10.9626565243097	-13.9331003940496	1.84933166328396e-37	9.26165868912316e-37	73.9025145730791
HIST1H2AL	1.11690478054723	7.57450032575881	13.9221136934687	2.06533622090898e-37	1.03165364308219e-36	73.7925365278828
LTK	-1.06168542274916	12.029923516009	-13.9113371138873	2.3016192358596e-37	1.1476894534047e-36	73.6846985788128
HDAC9	-1.45380521215592	5.60908589548139	-13.9108762178372	2.31230473618636e-37	1.15268524449798e-36	73.6800873453288
NPTX1	-1.85608352550903	6.49304287605367	-13.8984493487667	2.61982115198444e-37	1.30297664198812e-36	73.5557825401438
TLR10	-1.63471152453398	6.50233440050853	-13.8754071913508	3.30190611217626e-37	1.6389133754609e-36	73.3254227172378
DNAJC12	-1.35171642084192	9.19431562473066	-13.8726271392837	3.39534915109119e-37	1.68481045132217e-36	73.2976409778112
GPR64	-2.21305783006573	5.75388543265083	-13.8671298943862	3.58795321704549e-37	1.77936130855658e-36	73.2427128617784
ACSM1	-1.25181853973723	6.65398196425232	-13.8481795697843	4.33929681761575e-37	2.1445901481687e-36	73.0534358154433
MPP6	1.03486775382245	7.42272504863823	13.8373762722822	4.83582945926353e-37	2.38521596838083e-36	72.9455828045698
SYN3	1.63353136332734	5.62721162289443	13.8372366850165	4.84260245152616e-37	2.38785269803914e-36	72.9441895000189
ADRA1B	-1.20851691141192	7.02715119826517	-13.8280289412054	5.31090619025965e-37	2.61655589105753e-36	72.8522951627014
EFEMP1	-1.07101180723697	12.1065172150925	-13.8067186358936	6.57518226888454e-37	3.23022878841932e-36	72.6397195645953
LCN6	-1.59012223953647	4.50911647223036	-13.8063459055438	6.59977774121374e-37	3.24139084062793e-36	72.6360027774395
NPAS3	-1.46671951935508	9.33812107177691	-13.7903385220597	7.74728237824556e-37	3.7963440406777e-36	72.4764225495213
GALNTL4	1.11724451799575	8.86072526750834	13.7754792504117	8.98968832735836e-37	4.39394209226382e-36	72.3283615821358
SLCO4C1	-1.74731878474874	6.47141085385744	-13.7741092693652	9.11378127243846e-37	4.45333664889531e-36	72.3147143691395
KLK10	1.82115306115289	7.43669831358778	13.7395401486125	1.28780841616515e-36	6.26438714087311e-36	71.970550532588
FAM184A	-1.03769512126937	6.94164802659023	-13.731189136997	1.39990822166513e-36	6.80011613828231e-36	71.8874672832713
SMR3A	-1.51146892405161	8.88915482978102	-13.7275480867423	1.45178012207913e-36	7.05010526699553e-36	71.8512499664404
DMRTA1	-1.26179002562519	5.84547579496694	-13.7187991346004	1.58438851991197e-36	7.68328435686905e-36	71.7642422201623
LHFPL4	-1.21458175560171	8.26118530181012	-13.7101296274525	1.72769611585582e-36	8.36884574136043e-36	71.6780490631261
PLEKHB1	1.08576127238684	8.92339462551416	13.7012466298743	1.88794030960723e-36	9.1424963788487e-36	71.5897587105217
CHRM1	-1.99685248675305	7.04351898264386	-13.6996291348377	1.91867451344004e-36	9.28872724400766e-36	71.5736847838316
NES	1.06172344949375	9.79036101197929	13.6854023312785	2.21141079146922e-36	1.06879702999496e-35	71.4323420483831
MADCAM1	-1.66905674415786	8.78990906214939	-13.6802057669973	2.32909736562442e-36	1.12473282840545e-35	71.38073085628
MPO	1.14593683520083	5.52384430116469	13.6716184876363	2.53740946178253e-36	1.22498561226742e-35	71.2954631347538
CXCL10	1.79394061049574	8.67691371018984	13.6709436235895	2.55454672550193e-36	1.23291467868446e-35	71.2887630686041
FCGR2A	1.03492403288748	10.4761375060539	13.6654135992607	2.69939074271032e-36	1.3017313015335e-35	71.2338664741264
HRCT1	-1.7699658798525	9.26891074563664	-13.6526159833611	3.06675429031006e-36	1.47600356823164e-35	71.1068628803453
RNASE3	1.37283569173103	5.14753136870984	13.6427160748048	3.38477253882948e-36	1.62589462771003e-35	71.0086530301068
CCL3	1.76717109123215	12.1113903371803	13.6421691597674	3.40326949305286e-36	1.63432563877494e-35	71.0032284196784
TPSAB1	-1.36364019247507	9.53496738511879	-13.637556820325	3.56332322170195e-36	1.70928778736913e-35	70.9574845617674
VNN3	1.55356729109752	4.49700734850733	13.6300092719284	3.84157318369027e-36	1.8402082903751e-35	70.8826452525537
SEC16B	1.13650770560522	8.03566652980863	13.6162034106926	4.40776432827649e-36	2.10850663274057e-35	70.7457989218828
ODZ4	1.57216134060639	4.9176905391903	13.6151778435936	4.45300097434318e-36	2.12896794370699e-35	70.7356358158744
SMPX	3.00651475915663	5.1325757881768	13.592852440695	5.56094025595519e-36	2.65499958975292e-35	70.514483050811
S100A4	1.06776945242538	13.4557073170578	13.5820277971277	6.19311854935354e-36	2.955192754105e-35	70.4073148987483
MGC16025	-1.75253725996914	9.54866292604199	-13.5718580672761	6.85214056254128e-36	3.26605475724328e-35	70.3066661156992
SCN5A	-1.10999560635002	7.17347693045408	-13.5543481907108	8.15466833841303e-36	3.88048186717546e-35	70.1334533386741
TMPRSS13	1.09548551961668	6.67425431533004	13.5525552478705	8.30123939154615e-36	3.94805575243603e-35	70.1157227996708
IBSP	2.02566712780215	4.13767950692595	13.5476480589097	8.71596251461557e-36	4.14301787057119e-35	70.0672007502018
KCNJ15	1.29892785223295	6.26572289698205	13.532469091868	1.01340798058709e-35	4.80389283476545e-35	69.9171628264978
COL4A4	-1.15911266724579	7.60611693941626	-13.5311720999956	1.02654241045769e-35	4.86348730939778e-35	69.9043461657457
LOC401847	-1.64592367085526	9.34613799033528	-13.5294124081378	1.04463417998365e-35	4.94784539823487e-35	69.8869580810021
NYX	-1.05017307486006	10.5077003526213	-13.52311351515	1.1120384198036e-35	5.26133557787759e-35	69.8247251909093
MXRA5	1.15681952813361	9.96441127867025	13.5225037105779	1.1187896954935e-35	5.29182934492246e-35	69.8187010451015
KYNU	1.11208069263269	8.53644806107712	13.4978240528494	1.42918851551038e-35	6.73971932791695e-35	69.5750001749337
FCGR1B	1.18468252309004	9.33606156693981	13.4977351775492	1.43044877550814e-35	6.74382286091756e-35	69.5741229404618
FGF19	1.86477918360643	4.22556541450837	13.4883608789592	1.56979063387147e-35	7.38865790317724e-35	69.4816098497381
TNNT1	1.53579808483849	7.69900127767453	13.4807170176378	1.69336211542479e-35	7.96161116439047e-35	69.4061960519036
FGGY	1.488588420596	11.5485172544547	13.4801508224335	1.70289185974941e-35	8.00423993239471e-35	69.400610795045
PTPRZ1	-1.1473568087822	5.35016010006783	-13.4775117168932	1.74802117228578e-35	8.20966857551659e-35	69.3745786550373
CORIN	1.08677763999143	5.36709162860765	13.4489133036855	2.32048906374189e-35	1.08628797546628e-34	69.0926351275649
NEIL3	1.18866229644164	6.17705548416527	13.4284129134891	2.84250342502132e-35	1.32921826377519e-34	68.890698586442
ORM2	1.31950051066763	6.87941982680072	13.4226181918545	3.01022307629984e-35	1.40650639305599e-34	68.8336443533992
PIGR	-2.06758191618892	17.5782526812219	-13.4192948105588	3.11082629462161e-35	1.45233499814794e-34	68.8009278524703
AKR1C1	-1.0114813443412	10.3538767972343	-13.4156584945424	3.22474478458287e-35	1.50511306252345e-34	68.7651350355173
G0S2	1.73068143498715	12.3924967014578	13.4057214020115	3.55770326281064e-35	1.65693895494263e-34	68.6673457546894
COL5A3	1.29081112876108	6.74646968422801	13.3964048006166	3.90091351400322e-35	1.81531609233076e-34	68.5756933133808
HES2	-1.16201003468081	9.81314139936421	-13.3637324140323	5.38678799619859e-35	2.50139110605107e-34	68.2545127747576
IER3	1.08245609486787	13.9479261451815	13.3509862680714	6.10896914128456e-35	2.83141711835194e-34	68.12931350246
PLA2G2A	-2.73228331709163	12.9906066413052	-13.3368224686141	7.02513770242851e-35	3.25081853853276e-34	67.9902551069974
VWC2	-1.83638335947408	5.41792430347132	-13.3167123888886	8.56581192177571e-35	3.95317022166734e-34	67.7929361906152
LRRC34	1.16082332607252	7.30556079305422	13.2981046834808	1.02895287612836e-34	4.73477171213922e-34	67.6104835518968
PLCB4	1.21218498944052	10.3892402741901	13.2970072531074	1.0401358222913e-34	4.78495691744863e-34	67.5997267682804
HOXD12	-1.1188750560394	3.86862398937328	-13.2906676820177	1.10714843866764e-34	5.09188140667362e-34	67.5375958289673
UGT2B7	-1.69878014925328	9.33117020999871	-13.2887339211379	1.1284330555474e-34	5.18701160975895e-34	67.5186468025113
KCNJ12	-1.97413171626235	7.48026154723526	-13.2613582879908	1.47737575086164e-34	6.77476710368593e-34	67.2505316402182
NAMPT	1.3659212051514	12.3798383046601	13.2613254093172	1.47785367737256e-34	6.77516159491297e-34	67.2502097862759
CA10	-1.30011011914976	4.74873538089752	-13.2171909270267	2.28057620118675e-34	1.04000531168864e-33	66.8185134732182
C6orf15	1.84941944352928	5.91591829995633	13.2043639697256	2.58671631343976e-34	1.17805984264348e-33	66.6931767845968
FAM70A	-1.65594029488981	4.96149602974816	-13.1874284996979	3.05447713564736e-34	1.38889533721914e-33	66.5277835235936
SLAIN1	-1.23833771858088	6.50443178331488	-13.1858756956864	3.10137007764551e-34	1.4098471181261e-33	66.5126237916026
CLGN	-1.50902823474922	6.90215542979901	-13.1729469491418	3.52071276001583e-34	1.59753496575207e-33	66.3864361082283
USP2	-1.13162036543373	5.47300185647124	-13.1728786046191	3.523073286819e-34	1.59818659098732e-33	66.3857692069631
ERP27	1.52858209350425	8.38768889375206	13.1709471648214	3.59043852603052e-34	1.6283185004726e-33	66.3669230335701
GJC2	1.08133353167522	8.61551032141338	13.1695805713288	3.6388767368796e-34	1.64942058277856e-33	66.3535891929617
HOXA11	1.42928670270664	6.75102335713364	13.1609901523641	3.95862600146093e-34	1.79200644967941e-33	66.2697877664605
TEKT5	1.43808469519278	5.91567013277225	13.1532893705065	4.26897960480473e-34	1.93098166948886e-33	66.1946872832276
SIGLEC1	-1.26081837258169	6.58621502170898	-13.1432163139868	4.71181274900383e-34	2.12794719970685e-33	66.0964835433041
DDX60	-1.05514121739894	10.3357294701016	-13.131654012858	5.27679332244905e-34	2.37937409907405e-33	65.9838056082568
BMP7	1.54490869097569	11.3420004243452	13.1226659271772	5.7621984310113e-34	2.59486549818503e-33	65.8962471803829
CADPS	1.4171043946575	8.69247265207466	13.1224801454087	5.77268739267967e-34	2.59891196991266e-33	65.8944376720062
SLC4A10	-1.38161855505267	5.1008277839224	-13.12207019121	5.79590014635453e-34	2.60868320047324e-33	65.8904447752161
ARG2	1.12223209614766	7.82150854732314	13.1045054347747	6.88288443283717e-34	3.09309347738209e-33	65.719423117097
NGFR	-1.26533000744935	5.91238138306186	-13.0808492791831	8.674280358039e-34	3.88499893341394e-33	65.4892669897498
ACE2	1.41906517242157	10.9142510727639	13.0712879910459	9.52387968007244e-34	4.25999565094676e-33	65.3963002810166
DAPL1	1.96599309237575	7.14223913773108	13.0644451019978	1.01823527587293e-33	4.55099572111977e-33	65.3297854963494
ANPEP	-1.48748589691866	9.09131564658578	-13.0498155706314	1.17461807078324e-33	5.23640980085112e-33	65.187639214063
DLEC1	-1.31746718377135	7.23645512045068	-13.0417618879474	1.27069347233001e-33	5.65450418266183e-33	65.1094195668693
C4BPB	1.37198156231638	8.98085169233745	13.0123843393647	1.69240210012091e-33	7.50403885788416e-33	64.8242963008451
LRIT2	-1.25356471755244	5.26681900433537	-13.0058848096552	1.80310798780805e-33	7.98875727658266e-33	64.7612577016809
TRIM40	-1.4379927749119	5.50728292451744	-12.9831323969632	2.25061208024527e-33	9.94595645278125e-33	64.5407048302695
RGL3	-1.21625754280102	8.60268639312693	-12.9650505933741	2.68384673625649e-33	1.18242462732931e-32	64.3655622218755
ABCG5	1.08578988827088	6.46548149866358	12.9632732444515	2.73067669730138e-33	1.20275003166742e-32	64.3483530772856
B3GAT1	-1.11730725645004	5.4620966485475	-12.9417350279233	3.36720438855309e-33	1.478969244647e-32	64.1399021177537
SLC38A11	-1.54730543243048	6.74855541703968	-12.9395187020314	3.44056160731274e-33	1.51080591991929e-32	64.1184617921214
SDK2	-1.49129560018643	6.71291125394974	-12.9315298060205	3.71844329027056e-33	1.63034358615768e-32	64.0411937371884
GLRA2	-2.2252036269604	6.35129715955697	-12.9169369541932	4.28500300043206e-33	1.8754210600372e-32	63.9001135577638
MAOB	-1.09635822714576	8.02269459256964	-12.9087718110614	4.63871728083804e-33	2.02766483820804e-32	63.8212093067075
CILP	-1.7844957871217	7.93434415154614	-12.9073504965104	4.70319526814224e-33	2.05532962071899e-32	63.8074768902509
APOC2	1.44814644313826	6.91857856465573	12.9071005036727	4.71462817450291e-33	2.05980520295189e-32	63.8050615940282
SLC37A2	-1.18207923176657	9.24888842721261	-12.8986688294117	5.11688133570483e-33	2.2321636268399e-32	63.7236128739068
WT1	1.68978544231677	4.672705964255	12.8937359067885	5.36788434091659e-33	2.33929882747078e-32	63.6759738116877
LYPD5	1.05162504379948	7.93358488975065	12.8755756214396	6.40229737331548e-33	2.78447589911643e-32	63.5006711774412
PRRX2	1.20560509696684	8.49798145639959	12.8663287968854	7.00300577155269e-33	3.04267312838912e-32	63.4114580655331
IGF2BP3	1.68597983449181	8.2543319981847	12.8500711886176	8.19842211389783e-33	3.5540200979204e-32	63.2546825014771
GRM8	1.54906131223509	9.58366151348676	12.8474203336366	8.41175431976893e-33	3.644671896746e-32	63.2291291147809
CHSY3	1.01935980644137	5.88573756798559	12.8457619547249	8.54801764775266e-33	3.70278449246675e-32	63.2131442145191
ANTXR1	1.12631148051971	10.4955466289365	12.8411122276137	8.94190722866643e-33	3.87146737213086e-32	63.168331586617
MKX	1.81909971741307	4.70982555061335	12.8347477560149	9.51052447097796e-33	4.11353382672672e-32	63.1070059162574
KCTD4	-1.64106475267031	4.34153426078391	-12.8207557176196	1.0890401959256e-32	4.70330424860399e-32	62.9722372942782
MXRA8	1.23171638463457	10.0566043504256	12.8075322537908	1.23772015568138e-32	5.33608629711214e-32	62.8449390644608
PDE10A	1.30397012504345	4.44986247140177	12.8060896098539	1.25511705900365e-32	5.40973914636129e-32	62.8310551557897
IFIT3	1.12077159580423	8.77388884998067	12.7984580708773	1.35127960215896e-32	5.81696259017035e-32	62.7576227836107
MOV10L1	1.11931789897172	5.25974865581891	12.7950533077242	1.39651628728827e-32	6.00571481956209e-32	62.7248684768858
SAG	-1.38593086983924	5.19375688427445	-12.7885253174126	1.48750979430695e-32	6.39385114967143e-32	62.6620805161578
PLAC1	1.74831807162682	5.46307644690952	12.7631816062124	1.90030689528233e-32	8.13986759307256e-32	62.4184706194599
GPR174	-1.24300350285539	5.28110248182852	-12.7456276662513	2.25130415491397e-32	9.61951216761064e-32	62.2498806222632
PSCA	-2.28474624737275	7.70955791500574	-12.7421820156916	2.32743329789903e-32	9.93743315734218e-32	62.2168019576164
C1orf105	1.59070608275876	3.95484562773902	12.7394075633516	2.39059200678738e-32	1.02020623582672e-31	62.1901701604163
CD70	1.00605366796457	8.59238618400585	12.724558458693	2.75879485785296e-32	1.17646880864731e-31	62.0476843550762
[truncated: 336 more rows]
