# Supplementary material for: Identification of locally advanced rectal cancer-related genes based on transcriptome and mendelian randomization analysis with biological validation
Source: Front Immunol. 2025 Nov 25;16:1675788. doi: 10.3389/fimmu.2025.1675788 (PMC12685808; doi:10.3389/fimmu.2025.1675788)
Supplement: Supplementary file 3 [file DataSheet3.csv]

id.exposure	id.outcome	outcome	exposure	method	nsnp	b	se	pval	lo_ci	up_ci	or	or_lci95	or_uci95	Direction
eqtl-a-ENSG00000002919	ebi-a-GCST90013866	Colorectal cancer	SNX11	Inverse variance weighted	5	0.0884911163624429	0.0391721846021383	0.0238815566335749	0.0117136345422518	0.165268598182634	1.09252454697527	1.01178250781542	1.17970994410715	OR>1
eqtl-a-ENSG00000004534	ebi-a-GCST90013866	Colorectal cancer	RBM6	Inverse variance weighted	4	0.138932931179392	0.0581923147549322	0.0169643705401457	0.0248759942597246	0.252989868099059	1.14904703218994	1.02518798344692	1.28787022819495	OR>1
eqtl-a-ENSG00000007312	ebi-a-GCST90013866	Colorectal cancer	CD79B	Inverse variance weighted	7	0.180750227738084	0.0860470753828356	0.035676358305274	0.0120979599877265	0.349402495488442	1.19811588580232	1.01217143631124	1.41821990259214	OR>1
eqtl-a-ENSG00000019995	ebi-a-GCST90013866	Colorectal cancer	ZRANB1	Inverse variance weighted	3	0.0786106659956273	0.0392609035776107	0.0452564218949148	0.00165929498351043	0.155562037007744	1.0817830651382	1.00166067237516	1.16831441254938	OR>1
eqtl-a-ENSG00000039560	ebi-a-GCST90013866	Colorectal cancer	RAI14	Inverse variance weighted	3	0.219656870879088	0.085302129679064	0.0100226881515218	0.0524646967081221	0.386849045050053	1.24564923872087	1.05386535650552	1.47233421835872	OR>1
eqtl-a-ENSG00000054277	ebi-a-GCST90013866	Colorectal cancer	OPN3	Inverse variance weighted	3	0.219654106646556	0.0486966752761985	6.4626476086883e-06	0.124208623105207	0.315099590187905	1.24564579546148	1.13225206030174	1.37039578213474	OR>1
eqtl-a-ENSG00000064607	ebi-a-GCST90013866	Colorectal cancer	SUGP2	Inverse variance weighted	3	0.102450057232819	0.0433440094869817	0.018095911566523	0.0174957986383351	0.187404315827303	1.10788196983681	1.01764974662715	1.2061148377991	OR>1
eqtl-a-ENSG00000069275	ebi-a-GCST90013866	Colorectal cancer	NUCKS1	Inverse variance weighted	3	0.178018134809765	0.0574831419304378	0.00195571982787469	0.065351176626107	0.290685092993423	1.19484698936118	1.0675338515013	1.3373433788331	OR>1
eqtl-a-ENSG00000072401	ebi-a-GCST90013866	Colorectal cancer	UBE2D1	Inverse variance weighted	4	0.100602458135862	0.0464568458642763	0.0303491545416493	0.0095470402418807	0.191657876029844	1.10583693789114	1.00959275860643	1.21125604634133	OR>1
eqtl-a-ENSG00000072778	ebi-a-GCST90013866	Colorectal cancer	ACADVL	Inverse variance weighted	4	0.192346854297737	0.0538638685771398	0.000355646620008007	0.0867736718865433	0.297920036708931	1.21209086298635	1.09064980706895	1.34705406869624	OR>1
eqtl-a-ENSG00000074219	ebi-a-GCST90013866	Colorectal cancer	TEAD2	Inverse variance weighted	3	0.244359850404925	0.060637883291608	5.58192057776814e-05	0.125509599153373	0.363210101656477	1.27680370616191	1.13372605171855	1.43793794064944	OR>1
eqtl-a-ENSG00000076003	ebi-a-GCST90013866	Colorectal cancer	MCM6	Inverse variance weighted	3	0.117295160574878	0.0591285543935955	0.0472858089164065	0.00140319396343114	0.233187127186325	1.12445127439896	1.00140417890071	1.26261772732508	OR>1
eqtl-a-ENSG00000076864	ebi-a-GCST90013866	Colorectal cancer	RAP1GAP	Inverse variance weighted	12	0.0627752697782862	0.0273776235134505	0.0218514138414666	0.0091151276919233	0.116435411864649	1.06478752240546	1.00915679697907	1.12348494432612	OR>1
eqtl-a-ENSG00000080345	ebi-a-GCST90013866	Colorectal cancer	RIF1	Inverse variance weighted	3	0.268626288745181	0.0865997026178442	0.0019226286701312	0.0988908716142061	0.438361705876155	1.30816617326365	1.10394582115973	1.55016551000075	OR>1
eqtl-a-ENSG00000086506	ebi-a-GCST90013866	Colorectal cancer	HBQ1	Inverse variance weighted	8	0.11306516038751	0.0481445355091927	0.0188515976232182	0.0187018707894925	0.207428449985528	1.11970489097617	1.0188778460856	1.23050967070553	OR>1
eqtl-a-ENSG00000087258	ebi-a-GCST90013866	Colorectal cancer	GNAO1	Inverse variance weighted	3	0.160050977670754	0.0764867854164016	0.0363910321894083	0.0101368782546065	0.309965077086901	1.17357069536746	1.01018843045051	1.36337750018681	OR>1
eqtl-a-ENSG00000088448	ebi-a-GCST90013866	Colorectal cancer	ANKRD10	Inverse variance weighted	3	0.137130949146495	0.0506792493930881	0.00681277793077896	0.037799620336042	0.236462277956947	1.14697833452077	1.03852311311529	1.26675976995227	OR>1
eqtl-a-ENSG00000090238	ebi-a-GCST90013866	Colorectal cancer	YPEL3	Inverse variance weighted	5	0.159872817016922	0.0589400938178781	0.00667852595858193	0.0443502331338809	0.275395400899963	1.17336162986923	1.04534840643139	1.31705133520929	OR>1
eqtl-a-ENSG00000095739	ebi-a-GCST90013866	Colorectal cancer	BAMBI	Inverse variance weighted	9	0.117458530257011	0.0540519449345653	0.0297752298209468	0.0115167181852635	0.223400342328759	1.12463499065266	1.0115832909051	1.25032102998523	OR>1
eqtl-a-ENSG00000096063	ebi-a-GCST90013866	Colorectal cancer	SRPK1	Inverse variance weighted	6	0.102002518653774	0.0453284306337117	0.0244299762418407	0.0131587946116987	0.190846242695849	1.10738626084701	1.01324575255145	1.21027334940685	OR>1
eqtl-a-ENSG00000100092	ebi-a-GCST90013866	Colorectal cancer	SH3BP1	Inverse variance weighted	5	0.111451381496366	0.0540658918894992	0.0392649795706227	0.00548223339294758	0.217420529599785	1.11789939208863	1.00549728833343	1.24286665447249	OR>1
eqtl-a-ENSG00000100197	ebi-a-GCST90013866	Colorectal cancer	CYP2D6	Inverse variance weighted	3	0.143481891793734	0.0573236624289932	0.0123140902351372	0.0311275134329072	0.255836270154561	1.15428590857053	1.03161704053028	1.29154124677857	OR>1
eqtl-a-ENSG00000100453	ebi-a-GCST90013866	Colorectal cancer	GZMB	Inverse variance weighted	5	0.143705551105474	0.0660216613595063	0.0295072548750055	0.0143030948408417	0.273108007370106	1.15454410423525	1.01440587353504	1.31404216339875	OR>1
eqtl-a-ENSG00000100505	ebi-a-GCST90013866	Colorectal cancer	TRIM9	Inverse variance weighted	7	0.094951159380259	0.0477187414781048	0.0466120301724417	0.00142242608317367	0.188479892677344	1.09960514841766	1.00142343821099	1.20741280490369	OR>1
eqtl-a-ENSG00000103966	ebi-a-GCST90013866	Colorectal cancer	EHD4	Inverse variance weighted	4	0.0803698960531389	0.039642083809563	0.0426227197231784	0.00267141178639536	0.158068380319882	1.08368784540419	1.00267498318638	1.17124628216487	OR>1
eqtl-a-ENSG00000104549	ebi-a-GCST90013866	Colorectal cancer	SQLE	Inverse variance weighted	3	0.206659274224591	0.0921067962341711	0.0248522305334148	0.0261299536056153	0.387188594843566	1.22956355640397	1.02647433384705	1.47283423402385	OR>1
eqtl-a-ENSG00000104894	ebi-a-GCST90013866	Colorectal cancer	CD37	Inverse variance weighted	4	0.19988176811781	0.0567608071432444	0.000429152994769078	0.0886305861170505	0.311132950118569	1.22125835794968	1.09267693173203	1.3649706821373	OR>1
eqtl-a-ENSG00000106268	ebi-a-GCST90013866	Colorectal cancer	NUDT1	Inverse variance weighted	3	0.175066329143961	0.0791666426069487	0.0270105832899696	0.0198997096343413	0.33023294865358	1.19132523357469	1.02009902879182	1.3912921903599	OR>1
eqtl-a-ENSG00000110203	ebi-a-GCST90013866	Colorectal cancer	FOLR3	Inverse variance weighted	8	0.0476051548968599	0.0236806534261997	0.0443997268941382	0.00119107418150843	0.0940192356122114	1.04875647720234	1.00119178379207	1.09858087758968	OR>1
eqtl-a-ENSG00000112305	ebi-a-GCST90013866	Colorectal cancer	SMAP1	Inverse variance weighted	4	0.105839407869422	0.0375715413933831	0.00484730162201897	0.0321991867383906	0.179479629000452	1.11164334099864	1.03272318958344	1.19659452799261	OR>1
eqtl-a-ENSG00000113645	ebi-a-GCST90013866	Colorectal cancer	WWC1	Inverse variance weighted	5	0.173723707281162	0.0669001048920423	0.00941068713261112	0.0425995016927595	0.304847912869565	1.18972680755136	1.04351988320293	1.35641869349135	OR>1
eqtl-a-ENSG00000113721	ebi-a-GCST90013866	Colorectal cancer	PDGFRB	Inverse variance weighted	4	0.227576468888767	0.108066429005137	0.035213541327759	0.0157662680386988	0.439386669738835	1.25555344686017	1.01589121140923	1.55175518817185	OR>1
eqtl-a-ENSG00000119396	ebi-a-GCST90013866	Colorectal cancer	RAB14	Inverse variance weighted	3	0.114390924786804	0.0534933162326096	0.0324830534494643	0.00954402497088944	0.219237824602719	1.12119034031869	1.00958971441527	1.24512736339832	OR>1
eqtl-a-ENSG00000123427	ebi-a-GCST90013866	Colorectal cancer	EEF1AKMT3	Inverse variance weighted	9	0.0853824520396526	0.032243292610622	0.00809530865078406	0.0221855985228334	0.148579305556472	1.0891335283944	1.02243352901442	1.16018480322754	OR>1
eqtl-a-ENSG00000124126	ebi-a-GCST90013866	Colorectal cancer	PREX1	Inverse variance weighted	4	0.211443417112545	0.0696605388615716	0.0024026469934006	0.0749087609438642	0.347978073281225	1.23546005775352	1.0777858102384	1.41620119675421	OR>1
eqtl-a-ENSG00000125637	ebi-a-GCST90013866	Colorectal cancer	PSD4	Inverse variance weighted	3	0.076015430649284	0.0339615068384788	0.0252026688709824	0.0094508772458655	0.142579984052703	1.07897922337881	1.00949567780988	1.15324531850289	OR>1
eqtl-a-ENSG00000125898	ebi-a-GCST90013866	Colorectal cancer	FAM110A	Inverse variance weighted	3	0.0922550432397496	0.0468906113099722	0.0491310846011564	0.000349445072204066	0.184160641407295	1.09664447817767	1.00034950613525	1.20220893211995	OR>1
eqtl-a-ENSG00000131669	ebi-a-GCST90013866	Colorectal cancer	NINJ1	Inverse variance weighted	6	0.147387005302029	0.0456381025680275	0.00124018730966178	0.0579363242686947	0.236837686335362	1.1588023389115	1.05964751973127	1.26723541145767	OR>1
eqtl-a-ENSG00000132849	ebi-a-GCST90013866	Colorectal cancer	PATJ	Inverse variance weighted	4	0.183147839226941	0.0873618604606015	0.0360442520615368	0.0119185927241617	0.35437708572972	1.20099194867803	1.01198990217157	1.42529254263736	OR>1
eqtl-a-ENSG00000135643	ebi-a-GCST90013866	Colorectal cancer	KCNMB4	Inverse variance weighted	4	0.150845527375508	0.0528162867243513	0.00428958534363716	0.0473256053957798	0.254365449355237	1.16281702081065	1.04846333882764	1.28964301736948	OR>1
eqtl-a-ENSG00000135862	ebi-a-GCST90013866	Colorectal cancer	LAMC1	Inverse variance weighted	7	0.0688588007540795	0.0253550924294871	0.00661202498774015	0.0191628195922848	0.118554781915874	1.07128493384379	1.019347604868	1.12586854964879	OR>1
eqtl-a-ENSG00000136111	ebi-a-GCST90013866	Colorectal cancer	TBC1D4	Inverse variance weighted	4	0.0879364053147529	0.0384112688421319	0.0220596792302851	0.0126503183841744	0.163222492245331	1.09191867959539	1.01273067213781	1.17729860035986	OR>1
eqtl-a-ENSG00000136827	ebi-a-GCST90013866	Colorectal cancer	TOR1A	Inverse variance weighted	4	0.122789557641072	0.0465871418741692	0.00839648430522788	0.0314787595677008	0.214100355714444	1.13064646000168	1.03197945567309	1.23874696389236	OR>1
eqtl-a-ENSG00000136869	ebi-a-GCST90013866	Colorectal cancer	TLR4	Inverse variance weighted	5	0.169173696961983	0.0451611584274373	0.000179676629912137	0.0806578264442061	0.25768956747976	1.18432583485859	1.0839999169946	1.29393707612292	OR>1
eqtl-a-ENSG00000138439	ebi-a-GCST90013866	Colorectal cancer	FAM117B	Inverse variance weighted	6	0.0843594795807296	0.0338795429801358	0.0127749274441999	0.0179555753396634	0.150763383821796	1.08801994447071	1.01811774585008	1.16272150681123	OR>1
eqtl-a-ENSG00000138640	ebi-a-GCST90013866	Colorectal cancer	FAM13A	Inverse variance weighted	6	0.107393923063752	0.0507896584843132	0.0344739451493662	0.00784619243449855	0.206941653693006	1.11337275131194	1.00787705446603	1.22991080893359	OR>1
eqtl-a-ENSG00000139610	ebi-a-GCST90013866	Colorectal cancer	CELA1	Inverse variance weighted	3	0.11720942651793	0.0471136379238828	0.0128535088436795	0.0248666961871196	0.20955215684874	1.12435487476179	1.02517845121893	1.23312568938365	OR>1
eqtl-a-ENSG00000139890	ebi-a-GCST90013866	Colorectal cancer	REM2	Inverse variance weighted	6	0.199268028485924	0.0996853993581204	0.0456117022297492	0.0038846457440084	0.39465141122784	1.22050905325715	1.00389220075997	1.48386684143474	OR>1
eqtl-a-ENSG00000140400	ebi-a-GCST90013866	Colorectal cancer	MAN2C1	Inverse variance weighted	6	0.147658035347557	0.0438165098954858	0.000751906177073102	0.0617776759524045	0.233538394742709	1.15911645172725	1.06372582660587	1.26306132187443	OR>1
eqtl-a-ENSG00000140463	ebi-a-GCST90013866	Colorectal cancer	BBS4	Inverse variance weighted	3	0.0930496245742756	0.0469453413002275	0.0474698049249508	0.00103675562582976	0.185062493522722	1.0975161976908	1.00103729324272	1.20329363583622	OR>1
eqtl-a-ENSG00000140545	ebi-a-GCST90013866	Colorectal cancer	MFGE8	Inverse variance weighted	4	0.0855982506344836	0.0363284619794453	0.0184614301389196	0.0143944651547708	0.156802036114196	1.08936858724118	1.01449856435268	1.16976401994719	OR>1
eqtl-a-ENSG00000141497	ebi-a-GCST90013866	Colorectal cancer	ZMYND15	Inverse variance weighted	6	0.146566958119895	0.0656563565462338	0.0255928550109743	0.0178804992892772	0.275253416950514	1.15785245584652	1.01804131246009	1.31686434833397	OR>1
eqtl-a-ENSG00000143153	ebi-a-GCST90013866	Colorectal cancer	ATP1B1	Inverse variance weighted	4	0.0916305745274301	0.0386659696710261	0.0177977600624942	0.015845273972219	0.167415875082641	1.09595987179239	1.01597147601339	1.18224582966871	OR>1
eqtl-a-ENSG00000143753	ebi-a-GCST90013866	Colorectal cancer	DEGS1	Inverse variance weighted	4	0.192739064743649	0.0669983494884565	0.0040176408232209	0.0614222997462745	0.324055829741024	1.21256635092378	1.06334787091946	1.38272450211543	OR>1
eqtl-a-ENSG00000144026	ebi-a-GCST90013866	Colorectal cancer	ZNF514	Inverse variance weighted	3	0.0782285100156246	0.0398125803505391	0.0494235712765709	0.000195852528567936	0.156261167502681	1.08136973425426	1.00019587170893	1.16913150237579	OR>1
eqtl-a-ENSG00000145936	ebi-a-GCST90013866	Colorectal cancer	KCNMB1	Inverse variance weighted	5	0.0920038972476505	0.046264994812604	0.0467421993406209	0.00132450741494658	0.182683287080354	1.09636909489437	1.00132538496229	1.20043415486243	OR>1
eqtl-a-ENSG00000146232	ebi-a-GCST90013866	Colorectal cancer	NFKBIE	Inverse variance weighted	4	0.142794174314821	0.0683703253584996	0.03674913133699	0.00878833661216216	0.276800012017481	1.15349235887582	1.00882706741901	1.31890257999221	OR>1
eqtl-a-ENSG00000146592	ebi-a-GCST90013866	Colorectal cancer	CREB5	Inverse variance weighted	6	0.105028327706141	0.0329768753350063	0.00144799827101521	0.040393652049529	0.169663003362753	1.11074207468514	1.04122057214043	1.1849054748694	OR>1
eqtl-a-ENSG00000148411	ebi-a-GCST90013866	Colorectal cancer	NACC2	Inverse variance weighted	3	0.373290762380064	0.157873787593283	0.0180549856765792	0.0638581386972296	0.682723386062899	1.45250661271904	1.06594117223179	1.97926068994524	OR>1
eqtl-a-ENSG00000151376	ebi-a-GCST90013866	Colorectal cancer	ME3	Inverse variance weighted	5	0.117981805676233	0.044864604581674	0.00854526552528485	0.0300471806961522	0.205916430656314	1.12522363849791	1.03050315266271	1.22865052218709	OR>1
eqtl-a-ENSG00000152527	ebi-a-GCST90013866	Colorectal cancer	PLEKHH2	Inverse variance weighted	3	0.13457856360857	0.058981740856642	0.0225071327126359	0.0189743515295516	0.250182775687588	1.14405453652459	1.01915550850224	1.28426012676515	OR>1
eqtl-a-ENSG00000155744	ebi-a-GCST90013866	Colorectal cancer	HYCC2	Inverse variance weighted	5	0.39865582875807	0.106046629594694	0.000170423243559695	0.19080443475247	0.606507222763669	1.48982077689274	1.21022275142489	1.83401439499301	OR>1
eqtl-a-ENSG00000156261	ebi-a-GCST90013866	Colorectal cancer	CCT8	Inverse variance weighted	4	0.0690908781878573	0.0349203266142876	0.0478690626567508	0.000647038023853561	0.137534718351861	1.07153358375399	1.00064724739811	1.14744154255975	OR>1
eqtl-a-ENSG00000156738	ebi-a-GCST90013866	Colorectal cancer	MS4A1	Inverse variance weighted	4	0.36911440114067	0.159016670394473	0.0202743879721066	0.0574417271675028	0.680787075113836	1.44645307009093	1.05912355072719	1.97543193382771	OR>1
eqtl-a-ENSG00000157445	ebi-a-GCST90013866	Colorectal cancer	CACNA2D3	Inverse variance weighted	10	0.114972855668287	0.0543669595035371	0.0344507458470372	0.00841361504135384	0.221532096295219	1.12184298548051	1.00844910897465	1.24798730334687	OR>1
eqtl-a-ENSG00000158470	ebi-a-GCST90013866	Colorectal cancer	B4GALT5	Inverse variance weighted	3	0.261523486455864	0.113812786701866	0.021570940921344	0.0384504245202067	0.484596548391521	1.29890744794612	1.03919920828158	1.62351986499277	OR>1
eqtl-a-ENSG00000160613	ebi-a-GCST90013866	Colorectal cancer	PCSK7	Inverse variance weighted	4	0.15113878895233	0.0653296158601965	0.020696238533855	0.0230927418663451	0.279184836038316	1.16315808037112	1.02336144359658	1.32205168408314	OR>1
eqtl-a-ENSG00000161921	ebi-a-GCST90013866	Colorectal cancer	CXCL16	Inverse variance weighted	11	0.143500811261032	0.054520698792215	0.00848731767797328	0.0366402416282907	0.250361380893774	1.15430774725162	1.03731976923087	1.28448952279494	OR>1
eqtl-a-ENSG00000162777	ebi-a-GCST90013866	Colorectal cancer	DENND2D	Inverse variance weighted	5	0.18013355863122	0.0649736791021433	0.00556432169910266	0.0527851475910188	0.30748196967142	1.1973772725125	1.05420312270532	1.35999628710097	OR>1
eqtl-a-ENSG00000163464	ebi-a-GCST90013866	Colorectal cancer	CXCR1	Inverse variance weighted	6	0.102207353961581	0.0461876256400242	0.0269063962908977	0.0116796077071334	0.192735100216028	1.10761311588578	1.01174808064458	1.21256154368052	OR>1
eqtl-a-ENSG00000164167	ebi-a-GCST90013866	Colorectal cancer	LSM6	Inverse variance weighted	3	0.158611851371088	0.0732111969251605	0.0302732154422391	0.0151179053977734	0.302105797344402	1.17188299361451	1.01523275898155	1.35270433166534	OR>1
eqtl-a-ENSG00000165030	ebi-a-GCST90013866	Colorectal cancer	NFIL3	Inverse variance weighted	3	0.227567070324155	0.104441250204353	0.0293390762569512	0.022862219923622	0.432271920724688	1.25554164651543	1.02312556351731	1.54075402115393	OR>1
eqtl-a-ENSG00000165490	ebi-a-GCST90013866	Colorectal cancer	DDIAS	Inverse variance weighted	3	0.177045339171677	0.0887549363749331	0.0460683952230909	0.00308566387680848	0.351005014466546	1.19368521259905	1.00309042943797	1.42049444891623	OR>1
eqtl-a-ENSG00000166598	ebi-a-GCST90013866	Colorectal cancer	HSP90B1	Inverse variance weighted	3	0.401998498965388	0.165113521318675	0.0149049867427756	0.0783759971807859	0.72562100074999	1.49480908891418	1.08152923417266	2.06601369773396	OR>1
eqtl-a-ENSG00000166839	ebi-a-GCST90013866	Colorectal cancer	ANKDD1A	Inverse variance weighted	5	0.0883238077065033	0.0293337058057489	0.00260388281796695	0.0308297443272353	0.145817871085771	1.09234177345196	1.0313099025771	1.156985448357	OR>1
eqtl-a-ENSG00000169313	ebi-a-GCST90013866	Colorectal cancer	P2RY12	Inverse variance weighted	7	0.189502357081827	0.0782910598660646	0.0154998072939748	0.0360518797443401	0.342952834419313	1.20864797286825	1.03670962932632	1.4091022992309	OR>1
eqtl-a-ENSG00000169507	ebi-a-GCST90013866	Colorectal cancer	SLC38A11	Inverse variance weighted	8	0.166947044872262	0.0805795923110667	0.0382814968586439	0.00901104394257085	0.324883045801952	1.18169168701722	1.00905176562208	1.38386878725169	OR>1
eqtl-a-ENSG00000170074	ebi-a-GCST90013866	Colorectal cancer	FAM153A	Inverse variance weighted	3	0.138106304209897	0.052493503189936	0.00851536162757819	0.0352190379576227	0.240993570462172	1.14809759139466	1.03584657367061	1.2725128536124	OR>1
eqtl-a-ENSG00000170260	ebi-a-GCST90013866	Colorectal cancer	ZNF212	Inverse variance weighted	3	0.104492959983838	0.0515122950295408	0.0425087098586596	0.00352886172593847	0.205457058241738	1.11014757838181	1.00353509548902	1.22808624364696	OR>1
eqtl-a-ENSG00000171049	ebi-a-GCST90013866	Colorectal cancer	FPR2	Inverse variance weighted	7	0.0733704891203442	0.0362562974104654	0.0430049472784721	0.00230814619583203	0.144432832044856	1.07612915721273	1.0023108120159	1.15538408757085	OR>1
eqtl-a-ENSG00000172059	ebi-a-GCST90013866	Colorectal cancer	KLF11	Inverse variance weighted	3	0.347269669519495	0.104243317785304	0.00086429757297365	0.142952766660299	0.551586572378691	1.41519830976546	1.15367530844132	1.73600513186755	OR>1
eqtl-a-ENSG00000172936	ebi-a-GCST90013866	Colorectal cancer	MYD88	Inverse variance weighted	4	0.339066570443279	0.115391840143971	0.00329918563679045	0.112898563761095	0.565234577125463	1.40363678282544	1.11951836745628	1.75986055733694	OR>1
eqtl-a-ENSG00000173041	ebi-a-GCST90013866	Colorectal cancer	ZNF680	Inverse variance weighted	3	0.410191097659971	0.186216706149067	0.0276115226444372	0.0452063536078005	0.775175841712141	1.50710576198057	1.04624373380388	2.1709738413791	OR>1
eqtl-a-ENSG00000173638	ebi-a-GCST90013866	Colorectal cancer	SLC19A1	Inverse variance weighted	4	0.326896297526735	0.134564461256172	0.0151283649164018	0.0631499534646386	0.590642641588832	1.38665766989391	1.0651865556705	1.80514810597215	OR>1
eqtl-a-ENSG00000174080	ebi-a-GCST90013866	Colorectal cancer	CTSF	Inverse variance weighted	3	0.0953956665101688	0.0479072451180134	0.0464525729706951	0.00149746607886264	0.189293866941475	1.10009403939593	1.00149858784105	1.20839600794976	OR>1
eqtl-a-ENSG00000174446	ebi-a-GCST90013866	Colorectal cancer	SNAPC5	Inverse variance weighted	3	0.177448229943285	0.0866037534451356	0.0404653452353031	0.0077048731908195	0.347191586695751	1.19416623424849	1.00773463210672	1.41508781139934	OR>1
eqtl-a-ENSG00000174775	ebi-a-GCST90013866	Colorectal cancer	HRAS	Inverse variance weighted	3	0.198355959964861	0.0610359020225269	0.00115476313624082	0.0787255920007086	0.317986327929014	1.21939637286752	1.0819073972886	1.37435747078621	OR>1
eqtl-a-ENSG00000175489	ebi-a-GCST90013866	Colorectal cancer	LRRC25	Inverse variance weighted	7	0.0734991012891666	0.0347894159547848	0.0346276788103912	0.00531184601778846	0.141686356560545	1.07626756941813	1.00532597888464	1.15221520711755	OR>1
eqtl-a-ENSG00000176476	ebi-a-GCST90013866	Colorectal cancer	SGF29	Inverse variance weighted	6	0.108563681935506	0.045440983775737	0.0168890695252333	0.0194993537350617	0.197628010135951	1.11467589099637	1.01969070787009	1.21850903649388	OR>1
eqtl-a-ENSG00000177409	ebi-a-GCST90013866	Colorectal cancer	SAMD9L	Inverse variance weighted	5	0.108354980999717	0.0460135618608598	0.0185302437794987	0.0181683997524319	0.198541562247002	1.11444328136858	1.01833444922054	1.21962271662146	OR>1
eqtl-a-ENSG00000177738	ebi-a-GCST90013866	Colorectal cancer	ANXA2R-OT1	Inverse variance weighted	3	0.145522127283018	0.0597385833307543	0.0148514141997825	0.0284345039547397	0.262609750611296	1.1566433276733	1.02884262350471	1.30031917116139	OR>1
eqtl-a-ENSG00000178449	ebi-a-GCST90013866	Colorectal cancer	COX14	Inverse variance weighted	3	0.148928997533295	0.0563038101913687	0.00816676819186711	0.038573529558212	0.259284465508377	1.16059058148942	1.03932714681438	1.29600242038373	OR>1
eqtl-a-ENSG00000178732	ebi-a-GCST90013866	Colorectal cancer	GP5	Inverse variance weighted	3	0.215897964332843	0.0994962943389786	0.0300136948734636	0.0208852274284453	0.410910701237242	1.24097574875193	1.02110485008242	1.5081906709836	OR>1
eqtl-a-ENSG00000180611	ebi-a-GCST90013866	Colorectal cancer	MB21D2	Inverse variance weighted	7	0.130597765259874	0.0581722610874393	0.02476698585573	0.0165801335284929	0.244615396991255	1.13950933887464	1.01671834675038	1.27713003068421	OR>1
eqtl-a-ENSG00000180871	ebi-a-GCST90013866	Colorectal cancer	CXCR2	Inverse variance weighted	3	0.12402885451671	0.0615402535476833	0.0438616869019289	0.0034099575632506	0.244647751470169	1.13204853524129	1.00341577808257	1.27717135222933	OR>1
eqtl-a-ENSG00000181409	ebi-a-GCST90013866	Colorectal cancer	AATK	Inverse variance weighted	3	0.127575631114939	0.0498710867960169	0.0105243370672028	0.0298283009947455	0.225322961235132	1.13607078729234	1.03027762112339	1.25272723320121	OR>1
eqtl-a-ENSG00000182179	ebi-a-GCST90013866	Colorectal cancer	UBA7	Inverse variance weighted	3	0.266835290762426	0.112566926189511	0.0177660110602623	0.0462041154309845	0.487466466093868	1.3058253471194	1.04728815681527	1.62818592579603	OR>1
eqtl-a-ENSG00000182362	ebi-a-GCST90013866	Colorectal cancer	YBEY	Inverse variance weighted	9	0.0678334828105968	0.0331207908777881	0.0405537779983724	0.00291673269013215	0.132750232931061	1.07018708909468	1.00292099049354	1.14196473752268	OR>1
eqtl-a-ENSG00000182923	ebi-a-GCST90013866	Colorectal cancer	CEP63	Inverse variance weighted	7	0.0922438504525028	0.0377698090752118	0.0145954631210607	0.0182150246650877	0.166272676239918	1.09663220373803	1.01838193008218	1.18089505985077	OR>1
eqtl-a-ENSG00000183508	ebi-a-GCST90013866	Colorectal cancer	TENT5C	Inverse variance weighted	7	0.155337548122659	0.0736015003239192	0.0348134621340849	0.011078607487777	0.29959648875754	1.16805216838602	1.01114020251192	1.34931423424953	OR>1
eqtl-a-ENSG00000185811	ebi-a-GCST90013866	Colorectal cancer	IKZF1	Inverse variance weighted	4	0.0935283279485627	0.0456482736639605	0.0404727941525133	0.00405771156720011	0.182998944329925	1.09804170816976	1.00406595522514	1.20081314041766	OR>1
eqtl-a-ENSG00000186792	ebi-a-GCST90013866	Colorectal cancer	HYAL3	Inverse variance weighted	4	0.12854851775273	0.056359885354501	0.022557247582122	0.0180831424579076	0.239013893047551	1.13717659320555	1.01824763248141	1.2699961805786	OR>1
eqtl-a-ENSG00000188921	ebi-a-GCST90013866	Colorectal cancer	HACD4	Inverse variance weighted	4	0.187467818307461	0.0711253633650301	0.00839545432618614	0.0480621061120022	0.32687353050292	1.20619143151458	1.04923581725816	1.38662610018509	OR>1
eqtl-a-ENSG00000196793	ebi-a-GCST90013866	Colorectal cancer	ZNF239	Inverse variance weighted	4	0.131166864826093	0.0545265458848047	0.0161477105357465	0.0242948348918762	0.238038894760311	1.14015801770901	1.02459235893968	1.26875853992454	OR>1
eqtl-a-ENSG00000196812	ebi-a-GCST90013866	Colorectal cancer	ZSCAN16	Inverse variance weighted	3	0.200016931252687	0.0812951086818385	0.0138789635437949	0.0406785182362835	0.359355344269091	1.22142343821397	1.04151722292527	1.43240570830722	OR>1
eqtl-a-ENSG00000196981	ebi-a-GCST90013866	Colorectal cancer	WDR5B	Inverse variance weighted	3	0.132908622058164	0.0515691397807645	0.00995784026170899	0.0318331080878659	0.233984136028463	1.14214562664569	1.03234520086285	1.26362444594653	OR>1
eqtl-a-ENSG00000203326	ebi-a-GCST90013866	Colorectal cancer	ZNF525	Inverse variance weighted	4	0.147530632062803	0.0611737584821818	0.0158798506375912	0.0276300654377269	0.26743119868788	1.15896878589065	1.02801531567418	1.30660373069244	OR>1
eqtl-a-ENSG00000204149	ebi-a-GCST90013866	Colorectal cancer	AGAP6	Inverse variance weighted	3	0.126139840904038	0.0595161728345913	0.03405488325374	0.0094881421482392	0.242791539659837	1.1344407984181	1.0095332972687	1.27480285058193	OR>1
eqtl-a-ENSG00000204644	ebi-a-GCST90013866	Colorectal cancer	ZFP57	Inverse variance weighted	4	0.0911538163904694	0.0421419051630672	0.0305395817323165	0.00855568227085775	0.173751950510081	1.09543748854086	1.00859238672295	1.18976040975246	OR>1
eqtl-a-ENSG00000204815	ebi-a-GCST90013866	Colorectal cancer	ODAD4	Inverse variance weighted	9	0.139016387332439	0.0486263658995166	0.00425154943184961	0.043708710169387	0.234324064495492	1.14914293123654	1.04467800648424	1.26405406088237	OR>1
eqtl-a-ENSG00000205730	ebi-a-GCST90013866	Colorectal cancer	ITPRIPL2	Inverse variance weighted	3	0.142094276654808	0.0647217691422541	0.0281303720915812	0.0152396091359903	0.268948944173626	1.1526853147301	1.0153563241225	1.30858832828241	OR>1
eqtl-a-ENSG00000211734	ebi-a-GCST90013866	Colorectal cancer	TRBV5-1	Inverse variance weighted	3	0.202650152346959	0.0799161186408421	0.0112195362530467	0.0460145598109082	0.359285744883009	1.22464395448132	1.04708965627335	1.43230601721856	OR>1
eqtl-a-ENSG00000211801	ebi-a-GCST90013866	Colorectal cancer	TRAV21	Inverse variance weighted	4	0.204347824471515	0.0950770350308633	0.0316116654847027	0.0179968358110225	0.390698813132006	1.22672476415187	1.01815975473482	1.4780132881754	OR>1
eqtl-a-ENSG00000213930	ebi-a-GCST90013866	Colorectal cancer	GALT	Inverse variance weighted	3	0.328487063660552	0.126919109506046	0.00964899268165247	0.0797256090287027	0.577248518292402	1.38886527337927	1.0829898642611	1.78113093321972	OR>1
eqtl-a-ENSG00000214274	ebi-a-GCST90013866	Colorectal cancer	ANG	Inverse variance weighted	8	0.0898486716540487	0.045187598091331	0.0467732122309542	0.00128097939504	0.178416363913057	1.09400871664849	1.00128180019959	1.19532290696215	OR>1
eqtl-a-ENSG00000214894	ebi-a-GCST90013866	Colorectal cancer	LINC00243	Inverse variance weighted	4	0.176632510642589	0.0821798708137507	0.0316074317621045	0.0155599638476377	0.33770505743754	1.19319252699287	1.01568165041206	1.40172701347321	OR>1
eqtl-a-ENSG00000218510	ebi-a-GCST90013866	Colorectal cancer	LINC00339	Inverse variance weighted	7	0.0752834127631887	0.0291228262572831	0.00973702028076262	0.0182026732989139	0.132364152227464	1.07818968030365	1.01836935175173	1.14152393207205	OR>1
eqtl-a-ENSG00000226660	ebi-a-GCST90013866	Colorectal cancer	TRBV2	Inverse variance weighted	3	0.366115488147154	0.114948940101927	0.00144740458415314	0.140815565547376	0.591415410746931	1.44212178101019	1.15121230519232	1.80654360788522	OR>1
eqtl-a-ENSG00000228242	ebi-a-GCST90013866	Colorectal cancer	XPC-AS1	Inverse variance weighted	3	0.126110269504845	0.0573259917272345	0.0278154511242269	0.013751325719465	0.238469213290224	1.1344072519124	1.01384631008659	1.26930462772167	OR>1
eqtl-a-ENSG00000233930	ebi-a-GCST90013866	Colorectal cancer	KRTAP5-AS1	Inverse variance weighted	3	0.1253452146477	0.0559164316924881	0.0249838333989878	0.015749008530423	0.234941420764976	1.13353970003905	1.01587367777777	1.26483467351509	OR>1
eqtl-a-ENSG00000235944	ebi-a-GCST90013866	Colorectal cancer	ZNF815P	Inverse variance weighted	6	0.0906941189172638	0.0408118540081598	0.0262664542704206	0.0107028850612707	0.170685352773257	1.09493403442248	1.01076036582255	1.18611748172482	OR>1
eqtl-a-ENSG00000239713	ebi-a-GCST90013866	Colorectal cancer	APOBEC3G	Inverse variance weighted	5	0.0821277981789762	0.0385576377335275	0.0331715495458781	0.00655482822126234	0.15770076813669	1.08559453796982	1.00657635812366	1.17081579689269	OR>1
eqtl-a-ENSG00000239998	ebi-a-GCST90013866	Colorectal cancer	LILRA2	Inverse variance weighted	4	0.132332291853899	0.0503391131532802	0.00856825786809604	0.0336676300734697	0.230996953634328	1.1414875632725	1.03424079905722	1.25985540146314	OR>1
eqtl-a-ENSG00000240344	ebi-a-GCST90013866	Colorectal cancer	PPIL3	Inverse variance weighted	5	0.0743734437205487	0.035998965165339	0.0388295768046529	0.00381547199648424	0.144931415444613	1.07720900733118	1.0038227601761	1.15596028652694	OR>1
eqtl-a-ENSG00000241839	ebi-a-GCST90013866	Colorectal cancer	PLEKHO2	Inverse variance weighted	6	0.182605912886835	0.0500114349839366	0.000260933304441327	0.0845835003183196	0.280628325455351	1.20034127583109	1.08826371080453	1.32396142971509	OR>1
eqtl-a-ENSG00000250318	ebi-a-GCST90013866	Colorectal cancer	RPL13AP26	Inverse variance weighted	3	0.137721878748121	0.0602412227062525	0.022244118394605	0.0196490822438663	0.255794675252376	1.14765631827167	1.01984339606983	1.291487526364	OR>1
eqtl-a-ENSG00000250361	ebi-a-GCST90013866	Colorectal cancer	GYPB	Inverse variance weighted	3	0.180012177337972	0.0835963699162856	0.031291243821545	0.0161632923020519	0.343861062373891	1.19723194213103	1.01629462494627	1.41038266667466	OR>1
eqtl-a-ENSG00000251369	ebi-a-GCST90013866	Colorectal cancer	ZNF550	Inverse variance weighted	4	0.104592282170445	0.0465087504388904	0.0245205648758093	0.0134351313102193	0.19574943303067	1.11025784614268	1.01352578822779	1.21622212206044	OR>1
eqtl-a-ENSG00000256862	ebi-a-GCST90013866	Colorectal cancer	PARP11-AS1	Inverse variance weighted	6	0.0649324728488838	0.0312071285439173	0.0374619596330636	0.00376650090280583	0.126098444794962	1.06708696460851	1.00377360308132	1.13439383795507	OR>1
eqtl-a-ENSG00000035862	ebi-a-GCST90013866	Colorectal cancer	TIMP2	Inverse variance weighted	5	-0.114230870996914	0.0562723865749916	0.0423602853508917	-0.224524748683898	-0.00393699330993093	0.892051983176106	0.798895804835518	0.996070746487722	OR<1
eqtl-a-ENSG00000055732	ebi-a-GCST90013866	Colorectal cancer	MCOLN3	Inverse variance weighted	4	-0.186845539591771	0.0875025430408422	0.0327352447348495	-0.358350523951822	-0.0153405552317201	0.82957186249848	0.698828076091165	0.984776511697307	OR<1
eqtl-a-ENSG00000060762	ebi-a-GCST90013866	Colorectal cancer	MPC1	Inverse variance weighted	4	-0.112104795836293	0.0492293067169748	0.0227745051113805	-0.208594237001564	-0.0156153546710227	0.89395057029381	0.811724536611699	0.984505932843215	OR<1
eqtl-a-ENSG00000070882	ebi-a-GCST90013866	Colorectal cancer	OSBPL3	Inverse variance weighted	4	-0.171935229073899	0.0535490285432469	0.00132365953147661	-0.276891325018663	-0.0669791331291356	0.842033710705508	0.758136883145403	0.935214716137882	OR<1
eqtl-a-ENSG00000074803	ebi-a-GCST90013866	Colorectal cancer	SLC12A1	Inverse variance weighted	4	-0.066337548515781	0.0283968325459652	0.0194865661106809	-0.121995340305873	-0.0106797567256892	0.935814928032708	0.885152493032891	0.989377069399861	OR<1
eqtl-a-ENSG00000085871	ebi-a-GCST90013866	Colorectal cancer	MGST2	Inverse variance weighted	6	-0.0880821337227759	0.044134775894556	0.0459607598845065	-0.174586294476106	-0.00157797296944609	0.915685664962101	0.839804380623162	0.9984232713753	OR<1
eqtl-a-ENSG00000099219	ebi-a-GCST90013866	Colorectal cancer	ERMP1	Inverse variance weighted	6	-0.107788208016014	0.0454188862553321	0.0176345995256966	-0.196809225076465	-0.0187671909555632	0.897817726893307	0.821347310837532	0.9814078162646	OR<1
eqtl-a-ENSG00000100311	ebi-a-GCST90013866	Colorectal cancer	PDGFB	Inverse variance weighted	3	-0.103867228437706	0.0503748066240485	0.0392183640520961	-0.202601849420841	-0.00513260745457073	0.901344962455804	0.816603307788575	0.99488054186868	OR<1
eqtl-a-ENSG00000103507	ebi-a-GCST90013866	Colorectal cancer	BCKDK	Inverse variance weighted	3	-0.143274389945774	0.0572676353253081	0.012355017825946	-0.255518955183378	-0.0310298247081703	0.86651627291943	0.774514455357848	0.969446659181157	OR<1
eqtl-a-ENSG00000104419	ebi-a-GCST90013866	Colorectal cancer	NDRG1	Inverse variance weighted	5	-0.101147853412476	0.0511296572896591	0.047899167909066	-0.201361981700208	-0.000933725124743948	0.903799393182089	0.81761641580064	0.999066710660915	OR<1
eqtl-a-ENSG00000105750	ebi-a-GCST90013866	Colorectal cancer	ZNF85	Inverse variance weighted	7	-0.135953132922531	0.0397833307958828	0.000632364547080819	-0.213928461282461	-0.0579778045626004	0.872883541030619	0.807406143756721	0.943670892392574	OR<1
eqtl-a-ENSG00000106546	ebi-a-GCST90013866	Colorectal cancer	AHR	Inverse variance weighted	5	-0.109307995416362	0.0528223336768412	0.0385130787038739	-0.21283976942297	-0.00577622140975281	0.896454271168019	0.808285638915473	0.994240428883116	OR<1
eqtl-a-ENSG00000107957	ebi-a-GCST90013866	Colorectal cancer	SH3PXD2A	Inverse variance weighted	7	-0.121721920832604	0.0524345942375589	0.020265004582897	-0.224493725538219	-0.0189501161269886	0.885394544050522	0.7989205894809	0.981228308490318	OR<1
eqtl-a-ENSG00000108244	ebi-a-GCST90013866	Colorectal cancer	KRT23	Inverse variance weighted	5	-0.0905937705786855	0.0444082082920903	0.0413480253963616	-0.177633858831182	-0.00355368232618859	0.913388680899977	0.837248918672766	0.996452624529783	OR<1
eqtl-a-ENSG00000108852	ebi-a-GCST90013866	Colorectal cancer	MPP2	Inverse variance weighted	3	-0.210145095810374	0.0773495338720086	0.00659115806513584	-0.361750182199511	-0.0585400094212369	0.810466642124261	0.696456333300354	0.943140505139033	OR<1
eqtl-a-ENSG00000109099	ebi-a-GCST90013866	Colorectal cancer	PMP22	Inverse variance weighted	6	-0.124903875744609	0.0506724115070466	0.0137040561073647	-0.224221802298421	-0.0255859491907978	0.882581736019451	0.799137864095604	0.974738597371629	OR<1
eqtl-a-ENSG00000110079	ebi-a-GCST90013866	Colorectal cancer	MS4A4A	Inverse variance weighted	6	-0.162096213978586	0.0592494512511839	0.00622238393097166	-0.278225138430906	-0.0459672895262657	0.850359384144587	0.75712634408744	0.955073202576675	OR<1
eqtl-a-ENSG00000111231	ebi-a-GCST90013866	Colorectal cancer	GPN3	Inverse variance weighted	6	-0.0780011221547447	0.033166529043676	0.0186826974131408	-0.14300751908035	-0.0129947252291397	0.924963388590902	0.866747551726503	0.987089341676652	OR<1
eqtl-a-ENSG00000113161	ebi-a-GCST90013866	Colorectal cancer	HMGCR	Inverse variance weighted	4	-0.257743397913089	0.100207288750028	0.0101083017883125	-0.454149683863144	-0.0613371119630333	0.772793507093624	0.634987678723241	0.940506130460457	OR<1
eqtl-a-ENSG00000115107	ebi-a-GCST90013866	Colorectal cancer	STEAP3	Inverse variance weighted	4	-0.117143048988031	0.0499177028654908	0.0189393009615613	-0.214981746604393	-0.0193043513716691	0.889457948003125	0.806556162431673	0.980880784396647	OR<1
eqtl-a-ENSG00000117480	ebi-a-GCST90013866	Colorectal cancer	FAAH	Inverse variance weighted	6	-0.135478496960259	0.0458266119261511	0.00311325797440395	-0.225298656335516	-0.0456583375850032	0.873297941286919	0.798277772440157	0.955368319882844	OR<1
eqtl-a-ENSG00000117481	ebi-a-GCST90013866	Colorectal cancer	NSUN4	Inverse variance weighted	5	-0.0783920074153845	0.0384509767539764	0.0414747807822162	-0.153755921853178	-0.00302809297759071	0.924601904689637	0.857481287915368	0.996976487071845	OR<1
eqtl-a-ENSG00000118503	ebi-a-GCST90013866	Colorectal cancer	TNFAIP3	Inverse variance weighted	4	-0.332600875795049	0.138515170010564	0.0163419666962285	-0.604090609015754	-0.0611111425743447	0.717056331587963	0.546571247668066	0.940718680069763	OR<1
eqtl-a-ENSG00000118508	ebi-a-GCST90013866	Colorectal cancer	RAB32	Inverse variance weighted	7	-0.183634545360312	0.0855037761260344	0.0317393754280028	-0.351221946567339	-0.0160471441532844	0.832239894188335	0.703827524415925	0.984080925299686	OR<1
eqtl-a-ENSG00000119599	ebi-a-GCST90013866	Colorectal cancer	DCAF4	Inverse variance weighted	4	-0.0788087946753802	0.0383318767454994	0.0397863986886092	-0.153939273096559	-0.00367831625420138	0.924216622691086	0.857324082067437	0.996328440464044	OR<1
eqtl-a-ENSG00000119698	ebi-a-GCST90013866	Colorectal cancer	PPP4R4	Inverse variance weighted	3	-0.114886275543191	0.0567504042131532	0.0429276399535306	-0.226117067800971	-0.00365548328541086	0.891467519801715	0.797624720027815	0.996351189859947	OR<1
eqtl-a-ENSG00000119729	ebi-a-GCST90013866	Colorectal cancer	RHOQ	Inverse variance weighted	4	-0.227269520005236	0.0818418975298034	0.00548743779519866	-0.38767963916365	-0.066859400846821	0.796706025138699	0.678629714826591	0.935326698234101	OR<1
eqtl-a-ENSG00000121281	ebi-a-GCST90013866	Colorectal cancer	ADCY7	Inverse variance weighted	3	-0.114848621837299	0.0438198159172225	0.00876905488363793	-0.200735461035055	-0.0289617826395427	0.891501087489488	0.818128829883551	0.9714535901492	OR<1
eqtl-a-ENSG00000123124	ebi-a-GCST90013866	Colorectal cancer	WWP1	Inverse variance weighted	3	-0.165234591864403	0.0663613571864574	0.0127771194441661	-0.295302851949859	-0.0351663317789466	0.847694818452446	0.744306138763426	0.965444818747525	OR<1
eqtl-a-ENSG00000123810	ebi-a-GCST90013866	Colorectal cancer	B9D2	Inverse variance weighted	4	-0.257406024266159	0.0752048654232793	0.00061995396003634	-0.404807560495787	-0.110004488036532	0.773054271242438	0.667105175896134	0.895830114769225	OR<1
eqtl-a-ENSG00000124102	ebi-a-GCST90013866	Colorectal cancer	PI3	Inverse variance weighted	17	-0.0847223412494372	0.0409254063838758	0.0384369017020898	-0.164936137761834	-0.00450854473704067	0.918767352784066	0.847947854206642	0.995501603493803	OR<1
eqtl-a-ENSG00000125870	ebi-a-GCST90013866	Colorectal cancer	SNRPB2	Inverse variance weighted	3	-0.165113600533316	0.083857363137527	0.0489552102316244	-0.329474032282869	-0.000753168783763331	0.847797388381797	0.719301963566491	0.999247114776651	OR<1
eqtl-a-ENSG00000128951	ebi-a-GCST90013866	Colorectal cancer	DUT	Inverse variance weighted	3	-0.187047382842237	0.0625081690399183	0.00276823249008728	-0.309563394160477	-0.0645313715239969	0.82940443591479	0.73376725336507	0.937506702786687	OR<1
eqtl-a-ENSG00000131143	ebi-a-GCST90013866	Colorectal cancer	COX4I1	Inverse variance weighted	4	-0.195444318783206	0.0833996009706483	0.0191053871431899	-0.358907536685677	-0.0319811008807352	0.822469138371615	0.698438928344193	0.968524886173566	OR<1
eqtl-a-ENSG00000131873	ebi-a-GCST90013866	Colorectal cancer	CHSY1	Inverse variance weighted	5	-0.15631080382564	0.0682175111651777	0.0219426625016774	-0.290017125709388	-0.0226044819418912	0.855293320620398	0.74825075314389	0.977649085182001	OR<1
eqtl-a-ENSG00000131966	ebi-a-GCST90013866	Colorectal cancer	ACTR10	Inverse variance weighted	3	-0.135512336287955	0.059715644383189	0.0232504706910589	-0.252554999279006	-0.018469673296905	0.873268389971709	0.776813487482659	0.981699845860111	OR<1
eqtl-a-ENSG00000133985	ebi-a-GCST90013866	Colorectal cancer	TTC9	Inverse variance weighted	7	-0.112402171949774	0.0545386284252634	0.0393064359378035	-0.219297883663291	-0.00550646023625784	0.893684770270819	0.80308245737513	0.994508672527181	OR<1
eqtl-a-ENSG00000134287	ebi-a-GCST90013866	Colorectal cancer	ARF3	Inverse variance weighted	4	-0.227218472027077	0.100446984302326	0.0236928559928326	-0.424094561259635	-0.0303423827945185	0.796746696408553	0.654362001688032	0.970113326569026	OR<1
eqtl-a-ENSG00000135426	ebi-a-GCST90013866	Colorectal cancer	TESPA1	Inverse variance weighted	5	-0.123565934230718	0.0524385011109167	0.0184531772301381	-0.226345396408115	-0.0207864720533217	0.883763369065157	0.79744262027655	0.979428077509246	OR<1
eqtl-a-ENSG00000135912	ebi-a-GCST90013866	Colorectal cancer	TTLL4	Inverse variance weighted	5	-0.12615439035874	0.0641716776056087	0.0493114425558309	-0.251930878465733	-0.000377902251746692	0.881478744457665	0.77729846427454	0.999622169144315	OR<1
eqtl-a-ENSG00000136235	ebi-a-GCST90013866	Colorectal cancer	GPNMB	Inverse variance weighted	3	-0.254977876961688	0.118790091484868	0.0318364999646023	-0.48780645627203	-0.0221492976513475	0.774933641658088	0.613971691914244	0.978094196983505	OR<1
eqtl-a-ENSG00000136280	ebi-a-GCST90013866	Colorectal cancer	CCM2	Inverse variance weighted	6	-0.104179239489864	0.0393592574069028	0.00812381247108698	-0.181323384007393	-0.0270350949723339	0.901063776734518	0.834165559272345	0.973327082037911	OR<1
eqtl-a-ENSG00000136425	ebi-a-GCST90013866	Colorectal cancer	CIB2	Inverse variance weighted	3	-0.204831422487111	0.092629919957503	0.0270159057449106	-0.386386065603817	-0.023276779370405	0.814784659206025	0.679508140314109	0.97699203510733	OR<1
eqtl-a-ENSG00000137364	ebi-a-GCST90013866	Colorectal cancer	TPMT	Inverse variance weighted	5	-0.143029518200227	0.0384842822476536	0.000201945930331446	-0.218458711405629	-0.0676003249948264	0.866728484252943	0.803756664742468	0.934633948766202	OR<1
eqtl-a-ENSG00000137411	ebi-a-GCST90013866	Colorectal cancer	VARS2	Inverse variance weighted	4	-0.127729079162451	0.0430973631760761	0.00303931832612151	-0.21219991098756	-0.0432582473373415	0.880091782051742	0.808802992798727	0.957664043940751	OR<1
eqtl-a-ENSG00000138617	ebi-a-GCST90013866	Colorectal cancer	PARP16	Inverse variance weighted	3	-0.13509330941838	0.0533328930500796	0.0113084351254581	-0.239625779796536	-0.0305608390402244	0.873634389567935	0.786922288191625	0.969901422400532	OR<1
eqtl-a-ENSG00000139168	ebi-a-GCST90013866	Colorectal cancer	ZCRB1	Inverse variance weighted	4	-0.207530561844508	0.0700539252881889	0.00305211126080319	-0.344836255409358	-0.0702248682796578	0.812588407193055	0.708336330214686	0.932184177683529	OR<1
eqtl-a-ENSG00000141030	ebi-a-GCST90013866	Colorectal cancer	COPS3	Inverse variance weighted	3	-0.0962294447573908	0.0389735987729994	0.0135455962568335	-0.17261769835247	-0.0198411911623119	0.908255597674109	0.841459244616457	0.980354349879847	OR<1
eqtl-a-ENSG00000143344	ebi-a-GCST90013866	Colorectal cancer	RGL1	Inverse variance weighted	5	-0.164617060357533	0.0713971263633981	0.021129980901505	-0.304555428029794	-0.0246786926852731	0.848218458376486	0.737451151637356	0.975623336587298	OR<1
eqtl-a-ENSG00000143418	ebi-a-GCST90013866	Colorectal cancer	CERS2	Inverse variance weighted	3	-0.15486276000221	0.0706630482676413	0.0284108326670821	-0.293362334606787	-0.0163631853976329	0.856532719966259	0.745751880023572	0.983769964280357	OR<1
eqtl-a-ENSG00000145882	ebi-a-GCST90013866	Colorectal cancer	PCYOX1L	Inverse variance weighted	4	-0.195272188526536	0.082134520043498	0.0174319580564798	-0.356255847811793	-0.0342885292412803	0.822610722380602	0.700293428771994	0.966292660723876	OR<1
eqtl-a-ENSG00000146122	ebi-a-GCST90013866	Colorectal cancer	DAAM2	Inverse variance weighted	6	-0.148516275112976	0.0711694249197029	0.0369063198288679	-0.288008347955594	-0.00902420227035866	0.861985978137159	0.749755333288688	0.991016393635949	OR<1
eqtl-a-ENSG00000149289	ebi-a-GCST90013866	Colorectal cancer	ZC3H12C	Inverse variance weighted	3	-0.146013724325347	0.0572518092280788	0.010760634214915	-0.258227270412382	-0.0338001782383125	0.864145843284558	0.772419664021394	0.966764665956635	OR<1
eqtl-a-ENSG00000154229	ebi-a-GCST90013866	Colorectal cancer	PRKCA	Inverse variance weighted	5	-0.175752813450972	0.0782051548760174	0.0246189264023503	-0.329034917007966	-0.0224707098939778	0.838825304044717	0.719617889404815	0.977779876050153	OR<1
eqtl-a-ENSG00000156603	ebi-a-GCST90013866	Colorectal cancer	MED19	Inverse variance weighted	8	-0.116250372125841	0.0431569711170398	0.0070671404001977	-0.200838035515239	-0.0316627087364424	0.890252301030733	0.818044915047937	0.968833305985493	OR<1
eqtl-a-ENSG00000157303	ebi-a-GCST90013866	Colorectal cancer	SUSD3	Inverse variance weighted	5	-0.111261328390956	0.0501503450055572	0.0265169735170839	-0.209556004601848	-0.0129666521800641	0.894704906581922	0.81094422155305	0.987117052673147	OR<1
eqtl-a-ENSG00000158481	ebi-a-GCST90013866	Colorectal cancer	CD1C	Inverse variance weighted	5	-0.18698661724235	0.0886376215639672	0.0348960429637532	-0.360716355507726	-0.0132568789769743	0.829454836704189	0.697176720761113	0.986830606421974	OR<1
eqtl-a-ENSG00000160294	ebi-a-GCST90013866	Colorectal cancer	MCM3AP	Inverse variance weighted	4	-0.111404968407117	0.0516372620022839	0.0309703815478081	-0.212614001931594	-0.010195934882641	0.894576400384218	0.808468144137585	0.989855867454186	OR<1
eqtl-a-ENSG00000162873	ebi-a-GCST90013866	Colorectal cancer	KLHDC8A	Inverse variance weighted	3	-0.377763066814278	0.153156042927036	0.0136431557449971	-0.677948910951269	-0.0775772226772868	0.685392873746373	0.507657175319797	0.925355563203427	OR<1
eqtl-a-ENSG00000163013	ebi-a-GCST90013866	Colorectal cancer	FBXO41	Inverse variance weighted	3	-0.304647808626653	0.0944239312270478	0.00125365280143154	-0.489718713831667	-0.11957690342164	0.737383028606484	0.612798741753813	0.887295769114538	OR<1
eqtl-a-ENSG00000163600	ebi-a-GCST90013866	Colorectal cancer	ICOS	Inverse variance weighted	3	-0.289894014573841	0.121131277390256	0.0167011411735286	-0.527311318258742	-0.0524767108889403	0.748342876814391	0.590189670536623	0.948876419286787	OR<1
eqtl-a-ENSG00000164308	ebi-a-GCST90013866	Colorectal cancer	ERAP2	Inverse variance weighted	8	-0.0742666984800765	0.030898569894203	0.0162361128992147	-0.134827895472714	-0.0137055014874386	0.928424051536431	0.873866295092459	0.986387991288897	OR<1
eqtl-a-ENSG00000167280	ebi-a-GCST90013866	Colorectal cancer	ENGASE	Inverse variance weighted	5	-0.145401233129822	0.06902469122435	0.0351600366512353	-0.280689627929548	-0.0101128383300956	0.864675287128514	0.755262711557954	0.989938124481879	OR<1
eqtl-a-ENSG00000167895	ebi-a-GCST90013866	Colorectal cancer	TMC8	Inverse variance weighted	4	-0.161263721484144	0.0786888060592538	0.0404244050107222	-0.315493781360282	-0.00703366160800656	0.851067596699382	0.729428607079933	0.99299101669629	OR<1
eqtl-a-ENSG00000168060	ebi-a-GCST90013866	Colorectal cancer	NAALADL1	Inverse variance weighted	3	-0.142069539648871	0.0694980635391808	0.0409315224259343	-0.278285744185666	-0.00585333511207672	0.867560924506142	0.757080459264364	0.994163762278706	OR<1
eqtl-a-ENSG00000168610	ebi-a-GCST90013866	Colorectal cancer	STAT3	Inverse variance weighted	4	-0.175339958579567	0.0859249343710233	0.0412888222009454	-0.343752829946772	-0.00692708721236124	0.839171688656117	0.709104175707486	0.993096849753222	OR<1
eqtl-a-ENSG00000168685	ebi-a-GCST90013866	Colorectal cancer	IL7R	Inverse variance weighted	3	-0.171802469401041	0.06127438596912	0.00505007821246035	-0.291900265900516	-0.0517046729015653	0.842145506246283	0.746843017974951	0.949609270785998	OR<1
eqtl-a-ENSG00000170275	ebi-a-GCST90013866	Colorectal cancer	CRTAP	Inverse variance weighted	3	-0.248425558014132	0.110995734241369	0.0252110075064538	-0.465977197127216	-0.0308739189010483	0.780027925501688	0.627521593179254	0.969597813327617	OR<1
eqtl-a-ENSG00000170638	ebi-a-GCST90013866	Colorectal cancer	TRABD	Inverse variance weighted	3	-0.0989069321878912	0.0444481379193895	0.0260664023217444	-0.186025282509895	-0.0117885818658878	0.905827007438438	0.830252603846908	0.98828063122362	OR<1
eqtl-a-ENSG00000171792	ebi-a-GCST90013866	Colorectal cancer	RHNO1	Inverse variance weighted	3	-0.12618886155762	0.0540836528197557	0.0196367945676525	-0.232192821084341	-0.020184902030899	0.881448359352264	0.792793241315273	0.980017449336233	OR<1
eqtl-a-ENSG00000172005	ebi-a-GCST90013866	Colorectal cancer	MAL	Inverse variance weighted	5	-0.120750609165794	0.0571374625971598	0.0345720906204146	-0.232740035856227	-0.00876118247536035	0.886254955897275	0.792359531819518	0.991277084846614	OR<1
eqtl-a-ENSG00000175040	ebi-a-GCST90013866	Colorectal cancer	CHST2	Inverse variance weighted	4	-0.310288655999949	0.101116375627545	0.00215043368250231	-0.508476752229938	-0.112100559769961	0.733235272913029	0.60141097937756	0.893954357135744	OR<1
eqtl-a-ENSG00000176731	ebi-a-GCST90013866	Colorectal cancer	RBIS	Inverse variance weighted	3	-0.110668951688019	0.0543893942275655	0.0418757904675837	-0.217272164374047	-0.00406573900199053	0.895235065936107	0.804710925853018	0.995942514924932	OR<1
eqtl-a-ENSG00000178952	ebi-a-GCST90013866	Colorectal cancer	TUFM	Inverse variance weighted	6	-0.0847548156416059	0.0261313826197989	0.00118107674694223	-0.135972325576412	-0.0335373057068001	0.918737516857195	0.872866788239703	0.967018835237349	OR<1
eqtl-a-ENSG00000181026	ebi-a-GCST90013866	Colorectal cancer	AEN	Inverse variance weighted	3	-0.191689110906236	0.0620678317256591	0.00201250289449541	-0.313342061088528	-0.0700361607239444	0.82556348728403	0.730999823203161	0.93236010448001	OR<1
eqtl-a-ENSG00000183091	ebi-a-GCST90013866	Colorectal cancer	NEB	Inverse variance weighted	4	-0.117471874469258	0.0588508048818875	0.045923440609593	-0.232819452037758	-0.00212429690075906	0.889165519646923	0.792296608149713	0.997877957821053	OR<1
eqtl-a-ENSG00000183092	ebi-a-GCST90013866	Colorectal cancer	BEGAIN	Inverse variance weighted	3	-0.0956089536400868	0.044071819997496	0.030053108089204	-0.181989720835179	-0.00922818644499467	0.908819337084269	0.833609909185348	0.99081426259131	OR<1
eqtl-a-ENSG00000183172	ebi-a-GCST90013866	Colorectal cancer	SMDT1	Inverse variance weighted	8	-0.0656104085876289	0.0297229425857335	0.0272861613189456	-0.123867376055667	-0.00735344111959121	0.936495643890088	0.88349700597087	0.992673529279654	OR<1
eqtl-a-ENSG00000183662	ebi-a-GCST90013866	Colorectal cancer	TAFA1	Inverse variance weighted	3	-0.193333820590231	0.0553778174788817	0.00048089566693777	-0.301874342848839	-0.0847932983316228	0.824206791013318	0.739430973841725	0.918702162046405	OR<1
eqtl-a-ENSG00000185189	ebi-a-GCST90013866	Colorectal cancer	NRBP2	Inverse variance weighted	3	-0.148120701566131	0.0750532662981915	0.0484339530889235	-0.295225103510587	-0.00101629962167604	0.862327024437861	0.744364009653713	0.998984216635879	OR<1
eqtl-a-ENSG00000185272	ebi-a-GCST90013866	Colorectal cancer	RBM11	Inverse variance weighted	3	-0.110529877439474	0.0508083973496309	0.0295982538266957	-0.210114336244751	-0.0109454186341976	0.895359578738234	0.81049157210954	0.989114264509539	OR<1
eqtl-a-ENSG00000186088	ebi-a-GCST90013866	Colorectal cancer	GSAP	Inverse variance weighted	5	-0.0888823429852985	0.0432879116408865	0.0400451164545313	-0.173726649801436	-0.00403803616916103	0.914953217905983	0.840526624378751	0.995970105736101	OR<1
eqtl-a-ENSG00000186448	ebi-a-GCST90013866	Colorectal cancer	ZNF197	Inverse variance weighted	4	-0.170869239223344	0.056532650726461	0.00250706304052725	-0.281673234647207	-0.0600652437994803	0.842931788680906	0.754520195313115	0.941703091292248	OR<1
eqtl-a-ENSG00000186468	ebi-a-GCST90013866	Colorectal cancer	RPS23	Inverse variance weighted	6	-0.0864740583930298	0.0338445896508716	0.0106177596272289	-0.152809454108738	-0.0201386626773214	0.917159341063254	0.858293250483418	0.980062765757278	OR<1
eqtl-a-ENSG00000187239	ebi-a-GCST90013866	Colorectal cancer	FNBP1	Inverse variance weighted	4	-0.111528645395186	0.0464352647885422	0.0163142159425213	-0.202541764380728	-0.020515526409643	0.894465768710859	0.816652374905164	0.979693485234054	OR<1
eqtl-a-ENSG00000188846	ebi-a-GCST90013866	Colorectal cancer	RPL14	Inverse variance weighted	5	-0.124293559703389	0.0560870181417119	0.0266857300492021	-0.234224115261145	-0.014363004145634	0.883120554218601	0.791184479508192	0.985739651728462	OR<1
eqtl-a-ENSG00000189223	ebi-a-GCST90013866	Colorectal cancer	PAX8-AS1	Inverse variance weighted	4	-0.0994977972066859	0.0448308402033206	0.026459174247498	-0.187366244005194	-0.0116293504081776	0.905291944037353	0.829140013211098	0.98843800911858	OR<1
eqtl-a-ENSG00000196141	ebi-a-GCST90013866	Colorectal cancer	SPATS2L	Inverse variance weighted	3	-0.208674723934701	0.0750502541846845	0.00542808457089512	-0.355773222136683	-0.0615762257327195	0.811659206022359	0.700631489932766	0.940281269378951	OR<1
eqtl-a-ENSG00000196850	ebi-a-GCST90013866	Colorectal cancer	PPTC7	Inverse variance weighted	4	-0.219579786688292	0.095338152182439	0.0212693893403654	-0.406442564965873	-0.0327170084107118	0.802856097908278	0.666015347131758	0.967812403609657	OR<1
eqtl-a-ENSG00000198019	ebi-a-GCST90013866	Colorectal cancer	FCGR1BP	Inverse variance weighted	4	-0.300289739633003	0.139436377188769	0.0312718032426326	-0.573585038922991	-0.026994440343015	0.740603607374827	0.563501637859824	0.973366653094005	OR<1
eqtl-a-ENSG00000204428	ebi-a-GCST90013866	Colorectal cancer	LY6G5C	Inverse variance weighted	3	-0.0988012314303182	0.0497923753560415	0.0472263868996543	-0.196394287128159	-0.00120817573247683	0.905922759099777	0.821688189722439	0.998792553817985	OR<1
eqtl-a-ENSG00000205423	ebi-a-GCST90013866	Colorectal cancer	CNEP1R1	Inverse variance weighted	3	-0.249980320111366	0.0983309830531317	0.0110146559420195	-0.442709046895504	-0.0572515933272274	0.778816109934899	0.642294057354131	0.944356445695251	OR<1
eqtl-a-ENSG00000205609	ebi-a-GCST90013866	Colorectal cancer	EIF3CL	Inverse variance weighted	4	-0.133617984709703	0.0664093493580266	0.044216169116402	-0.263780309451435	-0.00345565996797076	0.87492423520583	0.768142274718987	0.996550303953197	OR<1
eqtl-a-ENSG00000206337	ebi-a-GCST90013866	Colorectal cancer	HCP5	Inverse variance weighted	3	-0.320142055171585	0.122338160563744	0.00887422709274723	-0.559924849876524	-0.0803592604666466	0.726045891174011	0.571251991893498	0.922784766742559	OR<1
eqtl-a-ENSG00000213073	ebi-a-GCST90013866	Colorectal cancer	CHP1P2	Inverse variance weighted	3	-0.181269213684694	0.0771877371201842	0.0188532565581552	-0.332557178440255	-0.0299812489291333	0.834210747513794	0.717087665737496	0.970463730612087	OR<1
eqtl-a-ENSG00000224397	ebi-a-GCST90013866	Colorectal cancer	PELATON	Inverse variance weighted	5	-0.154626859405929	0.055964323422061	0.00572808130073616	-0.264316933313169	-0.0449367854986897	0.856734800380141	0.767730181824496	0.956057916647326	OR<1
eqtl-a-ENSG00000229515	ebi-a-GCST90013866	Colorectal cancer	FLT1P1	Inverse variance weighted	4	-0.131515069760264	0.0562562707547846	0.0193984005908125	-0.241777360439642	-0.0212527790808866	0.876766062383872	0.785230981572479	0.978971469781679	OR<1
eqtl-a-ENSG00000230795	ebi-a-GCST90013866	Colorectal cancer	HLA-K	Inverse variance weighted	5	-0.113382537160062	0.0434544723232442	0.00907472986456005	-0.198553302913621	-0.0282117714065035	0.892809062140113	0.819916065660387	0.972182464552016	OR<1
eqtl-a-ENSG00000239961	ebi-a-GCST90013866	Colorectal cancer	LILRA4	Inverse variance weighted	6	-0.162605132351291	0.0756230173946765	0.0315388541301274	-0.310826246444857	-0.0143840182577254	0.849926730732566	0.732841198571233	0.985718937502574	OR<1
eqtl-a-ENSG00000244731	ebi-a-GCST90013866	Colorectal cancer	C4A	Inverse variance weighted	4	-0.119061949729883	0.0451225229332917	0.00832401071060597	-0.207502094679134	-0.0306218047806308	0.887752803012071	0.812611539610879	0.969842293444633	OR<1
eqtl-a-ENSG00000250673	ebi-a-GCST90013866	Colorectal cancer	REELD1	Inverse variance weighted	3	-0.0986176776732095	0.0476692127970241	0.0385656260261567	-0.192049334755377	-0.00518602059104233	0.90608905988796	0.825266153183563	0.994827403597678	OR<1
eqtl-a-ENSG00000254614	ebi-a-GCST90013866	Colorectal cancer	CAPN1-AS1	Inverse variance weighted	9	-0.0559556692890538	0.0277278429210457	0.0435879475755874	-0.110302241414303	-0.00160909716380418	0.945581053241624	0.89556341803354	0.998392196738939	OR<1
